# Supplementary material for: Blind killing of both male and female Drosophila embryos by a natural variant of the endosymbiotic bacterium Spiroplasma poulsonii
Source: Cell Microbiol. 2020 Jan 23;22(5):e13156. doi: 10.1111/cmi.13156 (PMC7187355; doi:10.1111/cmi.13156)
Supplement: Supplementary file 3 — Table S1. Detailed EdgeR analysis of Spiroplasma poulsonii transcriptome MK versus BK. [file CMI-22-e13156-s003.xlsx]

## Sheet: DEseq
	Count Per Million (CPM)										BK Male VS BK Female					BK Female VS MK Female
	F1	F2	F3	M1	M2	M3	S1	S2	S3		log2FC	logCPM	PValue	FDR		log2FC	logCPM	PValue	FDR
ackA	1304.18	1379.01	1436.15	1344.26	1519.68	1655.08	1689.05	1462.9	1660.33	ackA	0.133938	10.5484	0.459068	1	ackA	-0.22436	10.5484	0.21574	0.426848
acpP	46.3771	20.7059	0	218.371	8.09777	20.8515	26.0798	11.4737	46.654	acpP	1.86539	5.59407	0.0910226	1	acpP	-0.305924	5.59407	0.79721	0.93422
acpS	118.051	118.024	121.708	123.366	102.572	80.7994	177.956	256.247	277.18	acpS	-0.223525	7.27005	0.476897	1	acpS	-0.982316	7.27005	0.00113902	0.0112994
adaB	21.0805	12.4235	11.3594	12.762	21.594	13.0322	13.8069	32.5089	16.4661	adaB	0.0579831	4.34923	1	1	adaB	-0.459312	4.34923	0.499841	0.714881
adhA	158.806	138.73	152.54	157.397	144.41	153.78	190.229	175.931	150.939	adhA	0.0145396	7.33443	0.970817	1	adhA	-0.204625	7.33443	0.446909	0.664131
adk	2879.6	3445.46	3456.49	2865.77	2813.97	2528.24	3325.94	2405.66	2878.83	adk	-0.252766	11.5307	0.173716	1	adk	0.183274	11.5307	0.324522	0.544942
afr	588.849	567.342	584.196	536.002	533.103	516.074	469.436	397.756	461.051	afr	-0.135157	9.02403	0.502893	1	afr	0.390414	9.02403	0.0557234	0.174662
aguA_1	3198.61	3457.89	3959.55	2115.65	2041.99	3200.7	2785.93	1717.24	2294.28	aguA_1	-0.528599	11.4283	0.0207306	0.830572	aguA_1	0.642658	11.4283	0.00506388	0.0333715
aguA_3	604.308	604.612	572.837	499.134	526.355	617.725	489.379	472.335	581.803	aguA_3	-0.11628	9.11691	0.572303	1	aguA_3	0.210612	9.11691	0.315598	0.538509
alaS_1	73.0791	76.6118	56.7968	75.1538	64.7821	56.0383	52.1595	72.667	63.1201	alaS_1	-0.0739408	6.10317	0.849403	1	alaS_1	0.138768	6.10317	0.703262	0.866303
alaS_2	1687.85	1712.38	1468.6	1873.17	1848.99	1686.36	1684.45	1539.39	1470.97	alaS_2	0.151784	10.7031	0.388438	1	alaS_2	0.05122	10.7031	0.77131	0.916542
alsD_1	333.072	374.777	400.823	399.875	388.693	470.461	498.584	487.634	362.255	alsD_1	0.184666	8.70157	0.417847	1	alsD_1	-0.289046	8.70157	0.209464	0.419441
alsS_1	940.19	960.754	1051.55	1159.92	1059.46	927.89	1805.64	1571.9	1569.77	alsS_1	0.0919031	10.2644	0.625217	1	alsS_1	-0.745455	10.2644	7.14441e-05	0.00122242
apt	1737.03	1890.45	1845.09	1910.04	2148.61	2327.54	2683.15	1845.36	2500.11	apt	0.223074	11.0373	0.24918	1	apt	-0.361245	11.0373	0.0625286	0.189619
arcA_1	604.308	503.153	412.183	592.722	566.844	652.911	980.293	1124.43	1062.06	arcA_1	0.252826	9.50038	0.211426	1	arcA_1	-1.05697	9.50038	1.93711e-07	8.81148e-06
arcA_2	1021.7	1016.66	686.43	1039.39	800.329	963.077	949.61	1696.2	935.824	arcA_2	0.0409336	9.98736	0.875374	1	arcA_2	-0.395535	9.98736	0.1233	0.295191
arcC1	910.677	836.519	741.605	636.68	959.585	643.789	615.176	1390.23	784.885	arcC1	-0.152027	9.71142	0.581681	1	arcC1	-0.164723	9.71142	0.550834	0.743173
argF	862.895	764.048	718.886	772.807	793.581	1003.48	845.291	1707.67	1095	argF	0.131292	9.898	0.594756	1	argF	-0.636061	9.898	0.00984281	0.0527206
argS	621.172	585.977	486.83	660.786	568.193	538.228	710.29	701.81	779.396	argS	0.0605123	9.30105	0.76524	1	argS	-0.369709	9.30105	0.0651593	0.19506
asnA	937.379	880.001	838.971	867.813	794.931	649.002	756.313	829.933	579.059	asnA	-0.201038	9.63698	0.325768	1	asnA	0.29121	9.63698	0.154636	0.345421
asnS_1	458.149	507.295	459.243	435.325	417.035	522.59	635.119	606.196	837.028	asnS_1	-0.0498275	9.08768	0.822075	1	asnS_1	-0.541541	9.08768	0.0133713	0.0656248
aspS	720.953	755.765	707.526	640.934	543.9	607.299	863.701	839.495	683.344	aspS	-0.28503	9.47164	0.137361	1	aspS	-0.131574	9.47164	0.502319	0.717324
atpA	3503.58	3499.3	3628.51	3223.1	2952.99	3910.95	5103.96	4279.7	4876.72	atpA	-0.0757761	11.9252	0.67384	1	atpA	-0.423671	11.9252	0.0186143	0.0830683
atpB	455.339	318.871	280.739	541.674	288.82	436.578	771.654	332.738	946.802	atpB	0.262295	8.93012	0.451479	1	atpB	-0.95496	8.93012	0.00620561	0.0383923
atpC	1145.37	1211.3	1361.5	815.347	1058.11	1201.57	969.554	963.794	779.396	atpC	-0.273524	10.0497	0.182078	1	atpC	0.452254	10.0497	0.0282457	0.108964
atpD	2855.7	2921.6	2706.78	2515.52	2553.5	2717.21	3750.88	3608.49	4154.95	atpD	-0.123683	11.5932	0.464194	1	atpD	-0.440202	11.5932	0.00921888	0.050126
atpE	1727.2	2035.39	2252.4	1632.11	1314.54	940.922	1415.98	954.232	1292.59	atpE	-0.629681	10.5608	0.0062896	0.493843	atpE	0.715143	10.5608	0.00200771	0.0173351
atpF	621.172	646.024	592.31	636.68	445.377	664.64	1242.62	1233.43	1794.81	atpF	-0.0898616	9.77503	0.6892	1	atpF	-1.19712	9.77503	8.0238e-08	4.15678e-06
atpG	875.543	904.848	728.622	1029.46	685.611	1000.87	1682.91	1432.3	1171.84	atpG	0.114666	10.0494	0.606322	1	atpG	-0.775228	10.0494	0.000474827	0.00586458
atpH	472.203	412.047	444.638	526.076	353.603	431.365	940.406	843.319	935.824	atpH	-0.0215483	9.22263	0.930923	1	atpH	-1.03103	9.22263	8.70436e-07	3.06295e-05
aviRb	192.535	147.012	121.708	201.355	163.305	158.992	125.797	105.176	65.8645	aviRb	0.179013	7.19778	0.573411	1	aviRb	0.616525	7.19778	0.0579008	0.179377
azoR	2310.42	2530.26	2341.65	2258.87	2326.76	2190.71	2417.75	2109.25	1602.7	azoR	-0.0836995	11.1265	0.660746	1	azoR	0.226154	11.1265	0.234712	0.449423
bamB	472.203	467.953	331.044	340.319	350.903	486.1	538.471	663.564	872.704	bamB	-0.10962	8.97788	0.67845	1	bamB	-0.702466	8.97788	0.00653156	0.0398083
bcp	89.9435	62.1177	76.2701	77.9897	51.2859	72.9801	72.1029	105.176	96.0524	bcp	-0.183908	6.34073	0.615673	1	bcp	-0.242062	6.34073	0.498453	0.71399
cdd	29.5127	51.7648	48.683	42.5399	52.6355	28.6708	58.296	66.9301	85.075	cdd	-0.0564866	5.74843	0.89906	1	cdd	-0.691361	5.74843	0.0891736	0.236234
cdsA	945.812	942.119	866.558	938.713	746.344	560.383	714.893	751.53	647.667	cdsA	-0.295226	9.63267	0.16205	1	cdsA	0.380079	9.63267	0.0733918	0.208334
chbB	5.62147	2.07059	4.8683	2.83599	4.04888	5.21287	4.60231	0	0	chbB	-0.0926041	2.75851	1	1	chbB	1.12515	2.75851	0.42394	0.642267
chiD_1	281.073	316.8	259.643	262.329	242.933	246.308	346.708	497.195	411.653	chiD_1	-0.188226	8.32426	0.433184	1	chiD_1	-0.550264	8.32426	0.0219708	0.0910569
chiD_2	111.024	113.882	123.33	124.784	76.9288	97.7412	95.1145	63.1055	131.729	chiD_2	-0.218356	6.74288	0.519618	1	chiD_2	0.28027	6.74288	0.435026	0.651445
cinA	23.8912	43.4824	29.2098	65.2278	39.1392	43.0061	33.7503	42.0704	19.2105	cinA	0.625367	5.36972	0.172734	1	cinA	-0.0266962	5.36972	1	1
clpB_1	268.425	304.377	253.152	348.827	280.723	209.818	271.536	1208.57	282.668	clpB_1	0.0235247	8.5821	0.962391	1	clpB_1	-1.09506	8.5821	0.0146724	0.0702428
clpB_2	19.6751	10.353	30.8326	12.762	16.1955	24.7611	10.7387	24.8598	19.2105	clpB_2	-0.193622	4.46513	0.790686	1	clpB_2	0.190732	4.46513	0.875816	0.99355
clpB_3	15.459	18.6353	9.7366	8.50797	10.797	15.6386	7.67052	26.772	5.48871	clpB_3	-0.307153	4.03647	0.673714	1	clpB_3	0.0965979	4.03647	0.92606	1
clpC	591.659	521.789	546.873	633.844	547.949	492.616	595.232	533.529	403.42	clpC	0.010802	9.08885	0.963071	1	clpC	0.110689	9.08885	0.610392	0.79607
cls	4.2161	2.07059	4.8683	0	0	0	0	0	0	cls	-4.42798	2.16834	0.0265598	0.914361	cls	4.17672	2.16834	0.0460768	0.154226
clsA	165.833	140.8	189.864	164.487	125.515	164.205	167.217	103.264	167.406	clsA	-0.131329	7.30006	0.677307	1	clsA	0.186675	7.30006	0.561738	0.752075
cmk	154.59	124.235	163.899	157.397	195.696	151.173	191.763	231.387	214.06	cmk	0.182653	7.48311	0.498785	1	cmk	-0.517789	7.48311	0.0519269	0.16784
coaBC_1	202.373	165.647	215.828	207.027	148.459	186.36	222.445	225.65	268.947	coaBC_1	-0.111556	7.69656	0.695028	1	coaBC_1	-0.287661	7.69656	0.285984	0.51334
coaD	11.2429	20.7059	17.8504	9.92597	17.5452	13.0322	19.9434	11.4737	2.74435	coaD	-0.272812	4.11567	0.693154	1	coaD	0.417026	4.11567	0.49411	0.70995
coaE	49.1878	47.6236	63.2879	41.1219	75.5792	62.5544	56.7619	65.0178	52.1427	coaE	0.162112	5.91715	0.676871	1	coaE	-0.121845	5.91715	0.770898	0.916542
coaX	220.643	204.988	241.792	229.715	206.493	315.378	233.184	216.089	222.293	coaX	0.170508	7.88141	0.515094	1	coaX	-0.00843828	7.88141	0.988052	1
cobO	18.2698	6.21177	24.3415	11.344	12.1467	18.245	6.13642	5.73687	5.48871	cobO	-0.25175	3.97558	0.748887	1	cobO	1.47843	3.97558	0.0530603	0.169552
copA	46.3771	57.9765	55.1741	38.2859	60.7333	66.464	36.8185	42.0704	38.4209	copA	0.0614899	5.71892	0.913647	1	copA	0.43652	5.71892	0.281218	0.507195
crr_1	1634.44	1873.88	1423.17	2207.82	1345.58	772.807	1531.04	2202.96	1388.64	crr_1	-0.18891	10.6445	0.529041	1	crr_1	-0.0556489	10.6445	0.854984	0.978248
csd	778.573	873.789	928.223	911.771	673.464	972.2	952.679	472.335	598.269	csd	-0.0126251	9.64312	0.961464	1	csd	0.346625	9.64312	0.165105	0.357471
cshA	3680.65	3254.97	3169.26	2821.81	2502.21	3039.1	2422.35	2220.17	3070.93	cshA	-0.2731	11.5079	0.145021	1	cshA	0.391117	11.5079	0.0379394	0.132109
cshB	636.631	590.118	564.723	639.516	462.922	723.285	675.006	562.213	713.532	cshB	0.0269704	9.2801	0.904732	1	cshB	-0.120986	9.2801	0.580347	0.768167
cutC	281.073	343.718	324.553	287.853	344.155	311.469	323.696	193.141	241.503	cutC	-0.00672173	8.22024	0.985534	1	cutC	0.316168	8.22024	0.220424	0.433064
cysA	1805.9	1697.88	1759.08	1839.14	1643.85	1688.97	2276.61	1606.32	1509.39	cysA	-0.0253958	10.7831	0.898932	1	cysA	-0.0370951	10.7831	0.856126	0.978954
cysS	940.19	933.836	886.031	842.289	749.043	849.697	889.78	657.827	661.389	cysS	-0.177142	9.69167	0.360972	1	cysS	0.317354	9.69167	0.102653	0.259414
dck_1	626.793	552.848	473.848	633.844	487.216	349.262	604.437	632.968	631.201	dck_1	-0.170745	9.12286	0.478894	1	dck_1	-0.175344	9.12286	0.46543	0.681875
dck_2	706.899	737.13	553.364	738.776	601.934	883.581	1422.11	1520.27	1578	dck_2	0.156159	9.92639	0.455535	1	dck_2	-1.17819	9.92639	1.58519e-08	1.01944e-06
def2	139.131	169.788	133.067	147.472	178.151	123.806	150.342	200.79	172.894	def2	0.0280172	7.32281	0.945017	1	def2	-0.247415	7.32281	0.409272	0.629779
deoC1	1236.72	1225.79	1210.58	1020.96	1021.67	731.104	529.266	405.405	515.938	deoC1	-0.405422	9.78387	0.0445726	1	deoC1	1.34047	9.78387	1.29318e-10	1.26936e-08
deoD_1	467.987	486.589	382.973	500.552	334.708	368.81	397.333	407.318	367.743	deoD_1	-0.151435	8.70023	0.516397	1	deoD_1	0.187537	8.70023	0.424252	0.642267
deoD_2	2341.34	2811.86	2325.43	2203.56	2225.54	2972.64	3813.78	2987	3740.55	deoD_2	-0.0142939	11.4651	0.94153	1	deoD_2	-0.495564	11.4651	0.0113911	0.0583637
der	356.963	310.589	347.272	381.441	291.52	401.391	609.039	478.072	518.683	der	0.0804107	8.69106	0.726079	1	der	-0.661836	8.69106	0.00363568	0.0265903
dgkA	22.4859	8.28236	11.3594	19.8519	21.594	7.8193	36.8185	57.3687	19.2105	dgkA	0.183597	4.68958	0.758675	1	dgkA	-1.39983	4.68958	0.0214731	0.090525
dhfR	44.9717	55.9059	55.1741	83.6617	74.2295	58.6447	79.7734	133.86	41.1653	dhfR	0.474466	6.1925	0.271676	1	dhfR	-0.726629	6.1925	0.0945018	0.245126
dinB	175.671	180.141	212.582	154.561	139.012	127.715	208.638	206.527	225.037	dinB	-0.432654	7.52084	0.0956388	1	dinB	-0.168695	7.52084	0.513405	0.724285
dnaA	50.5932	64.1883	71.4018	63.8098	37.7896	41.7029	33.7503	66.9301	27.4435	dnaA	-0.375118	5.76044	0.38905	1	dnaA	0.519178	5.76044	0.221877	0.434209
dnaB	219.237	163.577	102.234	300.615	140.361	198.089	205.57	168.281	137.218	dnaB	0.394197	7.53607	0.263839	1	dnaB	-0.0800809	7.53607	0.846822	0.971891
dnaC	633.82	641.883	516.04	523.24	638.374	495.222	513.925	491.458	455.563	dnaC	-0.112437	9.10066	0.594149	1	dnaC	0.291648	9.10066	0.170462	0.365416
dnaE	406.151	378.918	358.632	381.441	417.035	345.352	516.993	504.844	491.239	dnaE	-0.000710697	8.73174	1	1	dnaE	-0.403819	8.73174	0.0537753	0.170359
dnaG	555.12	652.236	481.962	631.008	527.705	353.172	552.278	497.195	447.33	dnaG	-0.159289	9.0369	0.519861	1	dnaG	0.170347	9.0369	0.489364	0.706943
dnaI	175.671	142.871	137.935	172.995	118.767	123.806	165.683	147.246	126.24	dnaI	-0.139725	7.22029	0.641387	1	dnaI	0.0506103	7.22029	0.872447	0.990934
dnaJ_1	1396.93	1445.27	1382.6	1287.54	1523.73	1258.91	2074.11	3262.37	1970.45	dnaJ_1	-0.0536447	10.7615	0.803339	1	dnaJ_1	-0.791035	10.7615	0.00022987	0.00320242
dnaJ_2	53.4039	55.9059	86.0067	60.9738	53.9851	49.5222	79.7734	47.8072	49.3984	dnaJ_2	-0.249551	5.97886	0.540029	1	dnaJ_2	0.123592	5.97886	0.740241	0.894138
dnaJ_3	2.81073	2.07059	4.8683	0	0	0	1.5341	0	0	dnaJ_3	-4.22513	2.16921	0.0479774	1	dnaJ_3	2.03103	2.16921	0.263194	0.488414
dnaJ_4	290.911	269.177	272.625	239.641	218.64	192.876	142.672	118.562	107.03	dnaJ_4	-0.356054	7.71336	0.159671	1	dnaJ_4	1.16506	7.71336	1.20199e-05	0.000307085
dnaK	4254.04	4946.64	4376.6	4415.64	4905.9	4967.86	5751.36	11246.2	6580.96	dnaK	0.0739207	12.4814	0.746792	1	dnaK	-0.796456	12.4814	0.000521394	0.00615443
dnaN	16.8644	16.5647	37.3236	12.762	18.8948	19.5482	3.06821	9.56145	21.9548	dnaN	-0.464442	4.3599	0.481697	1	dnaN	1.1409	4.3599	0.134201	0.31467
dnaX_1	538.255	550.777	610.16	655.114	569.543	463.945	644.324	401.581	375.976	dnaX_1	-0.00942634	9.07226	0.974015	1	dnaX_1	0.250053	9.07226	0.307569	0.532011
dnaX_2	51.9986	33.1294	40.5692	58.1378	29.6918	24.7611	19.9434	5.73687	2.74435	dnaX_2	-0.169757	5.08468	0.783018	1	dnaX_2	2.00563	5.08468	0.000807786	0.00841632
dppB	5323.53	4613.28	3308.82	4656.7	4187.9	2964.82	2229.05	2323.43	1841.46	dppB	-0.165727	11.7726	0.461333	1	dppB	1.04994	11.7726	3.98932e-06	0.000120001
dusC	139.131	163.577	189.864	148.89	147.109	142.051	154.945	149.159	142.706	dusC	-0.167324	7.28785	0.537317	1	dusC	0.135715	7.28785	0.618268	0.802512
dxr	543.877	521.789	498.189	462.266	417.035	518.68	544.607	506.757	507.705	dxr	-0.16178	8.98147	0.435782	1	dxr	0.003593	8.98147	0.993481	1
dxs	54.8093	49.6942	71.4018	55.3018	80.9777	62.5544	76.7052	36.3335	52.1427	dxs	0.173128	5.99292	0.671363	1	dxs	0.079227	5.99292	0.876428	0.993641
ecfA1	567.768	579.765	485.207	562.944	526.355	516.074	546.141	594.722	570.825	ecfA1	-0.0239583	9.11124	0.908311	1	ecfA1	-0.0681865	9.11124	0.739993	0.894138
ecfA2_1	1413.8	1372.8	1191.11	1700.18	1117.49	1006.08	1336.2	1107.22	1163.61	ecfA2_1	-0.0572825	10.3117	0.797442	1	ecfA2_1	0.140311	10.3117	0.527172	0.728798
ecfA2_2	446.907	559.059	571.214	538.838	469.671	362.294	622.846	512.493	444.585	ecfA2_2	-0.201432	8.98383	0.396256	1	ecfA2_2	-0.00829618	8.98383	0.988737	1
ecfA3	2.81073	4.14118	4.8683	0	2.69926	3.90965	0	0	0	ecfA3	-0.74552	2.42666	0.461507	1	ecfA3	4.19984	2.42666	0.0462378	0.154264
ecfT	792.627	741.271	765.946	737.358	610.032	703.737	1155.18	1076.62	1138.91	ecfT	-0.16577	9.7488	0.367406	1	ecfT	-0.550802	9.7488	0.00256498	0.0202861
ecsA	14.0537	12.4235	25.9643	12.762	10.797	16.9418	9.20463	7.64916	16.4661	ecsA	-0.374602	4.10872	0.563569	1	ecsA	0.710843	4.10872	0.305023	0.531501
efp	9639.41	9895.35	9881.03	7764.94	9575.61	8085.16	8333.25	6415.73	6663.29	efp	-0.210273	13.0492	0.237628	1	efp	0.457774	13.0492	0.0103238	0.0546983
engB	70.2683	66.2589	48.683	69.4818	62.0829	63.8576	62.8983	74.5793	96.0524	engB	0.0766368	6.14863	0.843217	1	engB	-0.314956	6.14863	0.384421	0.602982
eno	3849.3	4108.05	3166.02	4234.13	3653.44	3159	4570.1	4264.4	4473.3	eno	-0.00987306	11.9457	0.957811	1	eno	-0.258895	11.9457	0.160931	0.352535
era	319.018	302.306	248.283	350.245	309.065	310.166	317.56	323.177	359.51	era	0.156268	8.31528	0.500056	1	era	-0.198563	8.31528	0.390448	0.60914
fba	1170.67	1240.28	1127.82	1342.84	1214.67	927.89	1489.62	1462.9	1292.59	fba	-0.021866	10.2936	0.913682	1	fba	-0.263973	10.2936	0.18252	0.381614
ffh	348.531	648.095	426.788	475.028	417.035	480.887	443.356	455.125	444.585	ffh	-0.0469183	8.85442	0.845474	1	ffh	0.0785988	8.85442	0.751261	0.90452
ffh_3	792.627	822.024	764.323	805.421	890.754	805.388	895.917	785.951	930.336	ffh_3	0.0729011	9.70664	0.693272	1	ffh_3	-0.134294	9.70664	0.466356	0.682696
ffs	99.781	74.5413	74.6473	76.5717	59.3836	143.354	204.036	185.492	145.451	ffs	0.162364	6.91776	0.667297	1	ffs	-1.10232	6.91776	0.00245367	0.019983
fgs	542.471	544.565	408.937	601.23	415.685	430.061	799.268	904.513	587.292	fgs	-0.048064	9.1907	0.846898	1	fgs	-0.618332	9.1907	0.0109335	0.0569581
fhs1	380.854	380.989	298.589	496.298	380.595	278.888	299.15	307.879	277.18	fhs1	0.123758	8.44346	0.630664	1	fhs1	0.259736	8.44346	0.320313	0.541599
fldH_1	47.7825	64.1883	22.7187	56.7198	24.2933	65.1608	174.888	204.615	104.285	fldH_1	0.129465	6.44469	0.813956	1	fldH_1	-1.85825	6.44469	6.00894e-05	0.0010673
fldH_3	243.128	242.259	373.236	209.863	230.786	248.914	391.197	256.247	293.646	fldH_3	-0.316801	8.12752	0.248209	1	fldH_3	-0.135373	8.12752	0.626373	0.808993
fmt_1	40.7556	60.0471	43.8147	36.8679	24.2933	31.2772	15.341	13.386	35.6766	fmt_1	-0.633689	5.18821	0.166501	1	fmt_1	1.21972	5.18821	0.0166947	0.0770681
fmt_2	1458.77	1687.53	1862.94	1535.69	1537.23	1492.18	1742.74	1067.06	1331.01	fmt_2	-0.133638	10.5769	0.516186	1	fmt_2	0.272862	10.5769	0.185764	0.385984
focA	226.264	219.483	245.038	270.837	159.256	246.308	210.172	210.352	161.917	focA	-0.0313365	7.78328	0.916817	1	focA	0.239518	7.78328	0.397124	0.616221
folD	141.942	130.447	111.971	147.472	121.467	123.806	104.319	107.088	96.0524	folD	0.0292385	6.95565	0.935913	1	folD	0.318492	6.95565	0.2779	0.503235
folT	91.3488	105.6	87.6294	97.8417	60.7333	106.864	128.865	137.685	96.0524	folT	-0.0962937	6.70627	0.788173	1	folT	-0.362309	6.70627	0.290485	0.517219
frr	155.996	155.294	131.444	153.143	175.452	165.508	263.866	267.72	203.082	frr	0.159098	7.55932	0.557241	1	frr	-0.737205	7.55932	0.00539693	0.0345309
fruA_1	597.281	608.754	692.922	510.478	661.318	635.97	756.313	699.898	719.021	fruA_1	-0.070713	9.35873	0.719781	1	fruA_1	-0.196346	9.35873	0.318654	0.540121
fruA_2	99.781	0	79.5156	65.2278	0	100.348	26.0798	0	161.917	fruA_2	-0.118226	5.94141	0.940677	1	fruA_2	-0.0544268	5.94141	0.974556	1
fruA_3	126.483	227.765	209.337	106.35	171.403	99.0445	158.013	189.317	0	fruA_3	-0.578897	7.20051	0.416266	1	fruA_3	0.684887	7.20051	0.332372	0.550021
ftn_1	1101.81	828.236	532.268	1199.62	778.735	897.916	1064.67	1003.95	1007.18	ftn_1	0.223004	9.87368	0.374885	1	ftn_1	-0.320257	9.87368	0.204566	0.413343
ftn_2	261.398	246.4	134.69	476.446	171.403	71.6769	217.843	309.791	203.082	ftn_2	0.162315	7.88076	0.745819	1	ftn_2	-0.186778	7.88076	0.70856	0.869385
ftnA	4.2161	10.353	17.8504	2.83599	9.4474	5.21287	0	3.82458	2.74435	ftnA	-0.852554	3.25337	0.390243	1	ftnA	2.28915	3.25337	0.0442963	0.150478
ftsA	1524.82	1476.33	1455.62	1752.64	1271.35	1609.47	2233.66	1380.67	1737.18	ftsA	0.0559254	10.6509	0.791512	1	ftsA	-0.264819	10.6509	0.210015	0.419805
ftsH	4733.27	4573.93	4485.33	4571.62	5363.42	4748.92	4906.07	5115.37	4849.27	ftsH	0.0903191	12.2347	0.585974	1	ftsH	-0.108603	12.2347	0.513302	0.724285
ftsY	314.802	308.518	240.17	313.377	322.561	317.985	297.616	307.879	337.555	ftsY	0.144084	8.27536	0.540326	1	ftsY	-0.124418	8.27536	0.598895	0.784274
ftsZ	7251.69	7539.02	7737.35	6178.21	7209.71	7249.79	6759.26	5027.41	5428.33	ftsZ	-0.126382	12.7127	0.479002	1	ftsZ	0.387609	12.7127	0.0302776	0.113749
fusA	2216.26	2664.85	2419.55	2023.48	2834.22	2627.28	3605.14	3859	3803.67	fusA	0.0365823	11.5004	0.846267	1	fusA	-0.626422	11.5004	0.000773178	0.00814676
gadC	167.239	140.8	191.487	127.62	151.158	147.263	193.297	185.492	170.15	gadC	-0.232494	7.38312	0.396515	1	gadC	-0.136015	7.38312	0.625795	0.808806
gap	8179.23	8773.09	8143.05	8224.37	7591.66	9166.82	8836.44	9655.15	9473.51	gap	-0.0063902	13.0825	0.969601	1	gap	-0.156193	13.0825	0.349581	0.565946
gapN	1117.27	1281.7	1291.72	1131.56	1147.18	1271.94	2561.95	2434.34	2590.67	gapN	-0.0549806	10.6877	0.754414	1	gapN	-1.04005	10.6877	3.46347e-09	2.69141e-07
gatA_1	195.346	248.471	269.379	245.313	230.786	267.159	381.992	279.194	345.789	gatA_1	0.0623733	8.11078	0.819715	1	gatA_1	-0.500898	8.11078	0.0469399	0.155494
gatB_1	423.015	467.953	446.261	367.261	352.253	466.552	564.55	556.476	568.081	gatB_1	-0.171399	8.87852	0.421966	1	gatB_1	-0.337794	8.87852	0.117615	0.285613
glcB_2	14617.2	17204.5	15710	17645.5	20588.6	18066.5	21130.8	19490	16414	glcB_2	0.244342	14.1259	0.144289	1	glcB_2	-0.263226	14.1259	0.116072	0.283715
glcR	352.747	401.695	382.973	368.679	406.238	363.597	457.163	516.318	395.187	glcR	0.00295444	8.67246	1	1	glcR	-0.271792	8.67246	0.218629	0.430563
glpF	1588.06	1644.05	1715.26	1979.52	2175.6	2676.81	2258.2	1747.83	2206.46	glpF	0.465796	10.9676	0.0153156	0.732401	glpF	-0.328374	10.9676	0.0883707	0.235109
glpK	2235.94	2660.71	2508.8	2800.54	3121.69	3794.97	4243.33	3268.1	4347.06	glpK	0.39242	11.6541	0.0434637	1	glpK	-0.679364	11.6541	0.000491198	0.00598748
gltX	809.491	732.989	851.953	640.934	605.983	715.466	612.108	504.844	680.6	gltX	-0.287709	9.42444	0.142625	1	gltX	0.417202	9.42444	0.0363875	0.129509
glyA	636.631	677.083	611.783	551.6	661.318	612.512	779.325	919.811	848.005	glyA	-0.0760062	9.45606	0.688787	1	glyA	-0.403592	9.45606	0.0330025	0.120686
glyQS	363.99	385.13	413.806	414.055	456.174	338.836	378.924	443.651	310.112	glyQS	0.0561584	8.61812	0.809743	1	glyQS	0.0329571	8.61812	0.889257	1
gmk	514.364	590.118	473.848	404.129	427.832	366.204	550.743	671.213	757.441	gmk	-0.396003	9.05096	0.07052	1	gmk	-0.324135	9.05096	0.137518	0.32059
gmuD	102.592	45.553	56.7968	245.313	68.831	93.8316	118.126	63.1055	104.285	gmuD	0.97925	6.69654	0.0420974	1	gmuD	-0.467092	6.69654	0.337919	0.555078
gpmI	444.096	474.165	451.129	409.801	481.817	433.971	417.276	445.563	411.653	gpmI	-0.0459316	8.79553	0.824898	1	gpmI	0.102123	8.79553	0.622038	0.80482
gpsA	202.373	225.694	235.301	191.429	144.41	228.063	302.219	242.861	321.089	gpsA	-0.232545	7.87667	0.396532	1	gpsA	-0.383352	7.87667	0.156573	0.346803
gpsB	371.017	318.871	193.109	411.219	295.569	342.746	592.164	416.879	439.097	gpsB	0.248162	8.56457	0.370873	1	gpsB	-0.715651	8.56457	0.00986568	0.0527206
greA	344.315	356.142	303.457	404.129	298.268	199.392	401.935	541.178	329.322	greA	-0.155232	8.47576	0.594115	1	greA	-0.345466	8.47576	0.229401	0.444369
groL	3015.92	3234.26	3065.41	4054.05	4151.46	2602.52	3572.93	6857.47	3704.88	groL	0.214394	11.8953	0.40116	1	groL	-0.601816	11.8953	0.0187625	0.0830683
groS	1420.83	1555.01	998.002	2253.19	1604.71	866.639	694.949	1309.92	411.653	groS	0.24968	10.2755	0.498518	1	groS	0.715083	10.2755	0.0537443	0.170359
guaA	434.258	447.248	438.147	364.425	334.708	478.28	395.799	382.458	499.472	guaA	-0.163662	8.72204	0.46918	1	guaA	0.0512165	8.72204	0.837445	0.966483
guaB	789.816	824.095	787.042	828.109	869.16	921.374	1061.6	883.478	1026.39	guaB	0.125723	9.79909	0.495054	1	guaB	-0.307855	9.79909	0.094825	0.245623
guaC	1821.35	1989.84	1825.61	2115.65	2405.04	1511.73	2291.95	2088.22	1728.94	guaC	0.0980051	10.9504	0.637069	1	guaC	-0.117661	10.9504	0.574297	0.763557
gyrA	943.001	937.977	780.551	916.025	793.581	650.305	1073.87	933.197	1026.39	gyrA	-0.173684	9.81021	0.383759	1	gyrA	-0.189078	9.81021	0.344478	0.561284
gyrB	574.795	623.248	501.435	701.908	576.291	453.519	535.402	719.021	452.818	gyrB	0.0274397	9.16569	0.913726	1	gyrB	-0.0102685	9.16569	0.97726	1
haeIIIM	334.477	318.871	404.069	334.647	437.279	288.011	314.491	372.896	255.225	haeIIIM	0.00236819	8.42484	0.993457	1	haeIIIM	0.161757	8.42484	0.52538	0.727853
hemN	94.1595	84.8942	113.594	99.2597	101.222	109.47	70.5688	43.9826	52.1427	hemN	0.0798072	6.48526	0.797173	1	hemN	0.797505	6.48526	0.0178335	0.0809233
hisS	141.942	182.212	157.408	205.609	183.549	139.444	177.956	154.895	161.917	hisS	0.137828	7.41329	0.635349	1	hisS	-0.0459542	7.41329	0.891679	1
hprK	349.936	362.353	318.062	387.113	290.17	260.643	311.423	286.843	329.322	hprK	-0.135747	8.34374	0.57001	1	hprK	0.152587	8.34374	0.536767	0.731112
hpt_1	40.7556	35.2	50.3058	46.7938	33.7407	52.1287	41.4208	34.4212	35.6766	hpt_1	0.0650272	5.48169	0.892973	1	hpt_1	0.176228	5.48169	0.693626	0.858277
hpt_2	328.856	354.071	272.625	375.769	307.715	207.211	250.059	363.335	241.503	hpt_2	-0.101155	8.24514	0.723954	1	hpt_2	0.157215	8.24514	0.584873	0.771367
hrcA	5242.02	5437.37	4410.68	6298.74	5251.4	4142.93	3037.53	6712.13	2705.93	hrcA	0.0565326	12.2312	0.844068	1	hrcA	0.276381	12.2312	0.335691	0.553383
hrsA	535.445	509.365	532.268	476.446	623.528	557.777	383.526	353.773	373.232	hrsA	0.0717118	8.92695	0.735141	1	hrsA	0.505961	8.92695	0.0184132	0.0826674
hslO	112.429	144.941	155.786	187.175	143.061	140.747	329.832	369.072	411.653	hslO	0.191792	7.80102	0.500944	1	hslO	-1.42555	7.80102	1.41805e-07	6.78118e-06
hup	8103.34	8301	5577.45	10412.3	7753.61	5586.89	8784.28	11343.7	7187.46	hup	0.111794	12.9872	0.652052	1	hup	-0.313647	12.9872	0.20628	0.415906
ileS	1491.09	1383.15	1390.71	1386.8	1276.75	1350.13	1353.08	1225.78	1407.85	ileS	-0.0879602	10.4158	0.625506	1	ileS	0.0982919	10.4158	0.589193	0.775307
infA	2864.14	2528.19	2568.84	2929.58	2299.77	1372.29	1661.43	1187.53	883.682	infA	-0.270443	10.9924	0.312962	1	infA	1.09007	10.9924	5.79941e-05	0.00105009
infB	2653.33	2770.45	2974.53	2901.22	3127.09	2633.8	3529.97	2654.26	3323.41	infB	0.0446334	11.529	0.806822	1	infB	-0.179044	11.529	0.325528	0.545706
infC	659.117	612.895	520.908	723.178	654.57	460.035	903.587	977.18	628.457	infC	0.0349239	9.42065	0.883655	1	infC	-0.487999	9.42065	0.0375176	0.131276
ispD	14.0537	10.353	9.7366	34.0319	18.8948	26.0643	4.60231	5.73687	5.48871	ispD	1.17992	4.19717	0.0296302	0.914361	ispD	1.10732	4.19717	0.166186	0.358723
ispF	96.9703	105.6	105.48	113.44	107.97	100.348	118.126	166.369	123.496	ispF	0.0640167	6.88511	0.849663	1	ispF	-0.407466	6.88511	0.181354	0.381097
ispG	529.823	596.33	493.321	540.256	446.727	409.21	576.823	613.845	672.367	ispG	-0.213085	9.08898	0.312993	1	ispG	-0.201159	9.08898	0.343734	0.561284
ispH	116.645	134.588	118.462	85.0797	106.621	102.954	92.0463	124.299	131.729	ispH	-0.322646	6.84814	0.284017	1	ispH	0.0954689	6.84814	0.785598	0.924962
kdgA	3118.51	3818.17	3665.83	3557.75	3747.92	4653.79	3146.45	2682.94	3246.57	kdgA	0.174142	11.7809	0.353217	1	kdgA	0.224218	11.7809	0.233083	0.447794
ktrA_1	148.969	124.235	0	120.53	129.564	74.2833	96.6486	47.8072	0	ktrA_1	0.24726	6.44749	0.810364	1	ktrA_1	0.899563	6.44749	0.377175	0.595624
ktrA_2	489.068	484.518	538.759	418.309	400.839	418.332	383.526	413.054	499.472	ktrA_2	-0.289587	8.8217	0.171445	1	ktrA_2	0.228581	8.8217	0.293831	0.518741
ktrB_1	428.637	416.189	360.254	399.875	353.603	368.81	277.673	219.913	271.691	ktrB_1	-0.102804	8.44219	0.64821	1	ktrB_1	0.647712	8.44219	0.00466663	0.0315335
ktrB_2	427.231	451.389	405.692	428.235	354.952	347.959	300.684	263.896	279.924	ktrB_2	-0.182808	8.51508	0.399598	1	ktrB_2	0.602161	8.51508	0.00698574	0.0412854
lacC	70.2683	80.753	81.1384	79.4077	82.3273	75.5866	65.9665	124.299	63.1201	lacC	0.0342453	6.38451	0.95743	1	lacC	-0.135148	6.38451	0.734387	0.891687
lacR	583.227	747.483	481.962	818.183	564.144	569.506	806.939	820.372	680.6	lacR	0.108602	9.40441	0.639597	1	lacR	-0.352634	9.40441	0.126199	0.300207
ldh	5362.88	6228.34	5814.37	4889.25	5854.69	6926.6	9453.15	7475.14	7552.46	ldh	0.0220159	12.6927	0.908277	1	ldh	-0.49252	12.6927	0.00938797	0.050897
ldhA	861.49	815.813	736.736	774.225	801.679	693.311	888.246	810.811	831.539	ldhA	-0.0896146	9.65221	0.628391	1	ldhA	-0.0685221	9.65221	0.714928	0.87416
lepA	836.193	826.166	843.839	889.083	996.025	903.129	722.563	879.653	771.163	lepA	0.153736	9.74058	0.400937	1	lepA	0.078989	9.74058	0.673477	0.842459
leuS	1496.72	1439.06	1291.72	1556.96	1421.16	1279.76	1412.91	1373.02	1402.36	leuS	0.010106	10.4629	0.957395	1	leuS	0.0134849	10.4629	0.943966	1
lgt_1	795.437	797.177	822.743	886.247	908.3	830.149	1406.77	1399.8	1278.87	lgt_1	0.119766	9.98938	0.508014	1	lgt_1	-0.759011	9.98938	2.58781e-05	0.000561193
lgt_2	382.26	356.142	303.457	333.229	292.869	258.037	253.127	250.51	189.36	lgt_2	-0.237621	8.2035	0.335498	1	lgt_2	0.58007	8.2035	0.0194899	0.0849267
lhgO	2064.48	2387.39	2330.29	2575.08	3052.86	4106.44	4040.83	3138.07	3847.58	lhgO	0.521743	11.5809	0.011245	0.635513	lhgO	-0.701402	11.5809	0.000678042	0.00752707
licB	1.40537	10.353	16.2277	2.83599	5.39851	9.12252	3.06821	7.64916	2.74435	licB	-0.639592	3.28361	0.496124	1	licB	0.979151	3.28361	0.31886	0.540121
ligA_1	344.315	434.824	449.506	381.441	376.546	410.513	437.22	407.318	510.45	ligA_1	-0.070109	8.71292	0.751914	1	ligA_1	-0.139689	8.71292	0.525693	0.727853
ligA_2	36.5395	0	8.11384	0	0	0	0	7.64916	8.23306	ligA_2	-6.36258	3.32753	0.00149747	0.25389	ligA_2	1.54033	3.32753	0.274889	0.501804
lon1	6144.26	6837.09	5442.76	6827.65	7225.91	5081.24	6323.58	11045.4	6937.73	lon1	0.0546791	12.7475	0.810848	1	lon1	-0.399909	12.7475	0.0798614	0.22131
lplA	6744.35	5737.61	5316.19	6680.18	5602.31	4531.28	2578.83	2562.47	1890.86	lplA	-0.0822636	12.1773	0.688642	1	lplA	1.33841	12.1773	1.49066e-10	1.39004e-08
lysS	580.416	652.236	449.506	723.178	538.502	548.654	777.791	856.705	845.261	lysS	0.107155	9.37951	0.618499	1	lysS	-0.560641	9.37951	0.0084292	0.0473688
malX	1507.96	1478.4	1020.72	2013.55	1166.08	1158.56	1629.22	1518.36	1369.43	malX	0.114407	10.4842	0.63966	1	malX	-0.173743	10.4842	0.479125	0.694303
map	365.395	358.212	322.931	334.647	400.839	393.571	383.526	390.107	370.488	map	0.109864	8.53962	0.613877	1	map	-0.129502	8.53962	0.562446	0.752089
mepA_1	281.073	260.894	290.475	205.609	213.241	277.585	309.889	351.861	373.232	mepA_1	-0.257532	8.16676	0.29061	1	mepA_1	-0.309181	8.16676	0.20059	0.406363
mepA_2	164.428	192.565	173.636	164.487	168.703	170.721	154.945	137.685	115.263	mepA_2	-0.071362	7.35673	0.796632	1	mepA_2	0.364953	7.35673	0.179902	0.380162
metG	222.048	219.483	176.882	226.879	192.997	125.109	191.763	218.001	230.526	metG	-0.183204	7.66673	0.522857	1	metG	-0.046535	7.66673	0.870471	0.990153
metK	88.5381	136.659	139.558	116.276	106.621	148.567	128.865	91.7899	68.6088	metK	0.0325551	6.87934	0.943237	1	metK	0.308182	6.87934	0.356931	0.574851
mgtA_1	1128.51	1132.61	1046.68	1123.05	1141.79	1148.13	1184.33	1231.51	1114.21	mgtA_1	0.0453016	10.1576	0.801595	1	mgtA_1	-0.0947403	10.1576	0.599921	0.784274
mgtA_2	677.387	569.412	611.783	768.553	557.396	646.395	796.2	751.53	743.72	mgtA_2	0.0838174	9.41651	0.671642	1	mgtA_2	-0.301261	9.41651	0.129794	0.306412
mgtB	35.1342	53.8354	38.9464	45.3759	24.2933	41.7029	32.2162	38.2458	21.9548	mgtB	-0.18639	5.32989	0.69574	1	mgtB	0.429825	5.32989	0.326842	0.547182
miaA	191.13	188.424	126.576	270.837	156.557	129.018	162.615	200.79	139.962	miaA	0.135724	7.47108	0.689139	1	miaA	0.00285299	7.47108	1	1
misCB	1054.02	1006.31	998.002	901.845	867.811	1155.95	1699.79	1627.36	1621.91	misCB	-0.0639722	10.2493	0.737226	1	misCB	-0.694339	10.2493	0.000241733	0.00331493
mleN	418.799	374.777	454.375	323.303	350.903	308.862	342.105	288.756	400.676	mleN	-0.345514	8.51395	0.128594	1	mleN	0.280912	8.51395	0.228428	0.443307
mngR	125.078	109.741	155.786	87.9157	116.068	110.773	99.7168	82.2284	35.6766	mngR	-0.312752	6.73829	0.388257	1	mngR	0.810524	6.73829	0.0237126	0.0965591
mnmA	378.044	325.083	327.799	360.171	317.163	217.637	305.287	231.387	326.578	mnmA	-0.206114	8.29055	0.43382	1	mnmA	0.259977	8.29055	0.333544	0.551472
mnmE	1582.44	1718.59	1140.81	1985.19	1018.97	964.38	1523.37	1168.41	1012.67	mnmE	-0.162501	10.3983	0.559752	1	mnmE	0.259872	10.3983	0.350193	0.565953
mnmG	2169.89	2076.8	2088.5	1979.52	1967.76	1978.28	1847.06	1724.88	1803.04	mnmG	-0.0965771	10.9388	0.567777	1	mnmG	0.237162	10.9388	0.162199	0.354216
mreB_1	16194	17442.7	16860.6	14984	16829.9	17826.7	20228.7	16985	17122	mreB_1	-0.0246329	14.0673	0.878256	1	mreB_1	-0.105859	14.0673	0.510837	0.723395
mreB_2	3548.55	3625.6	3169.26	3057.2	3093.35	3119.9	4082.25	3434.47	4067.13	mreB_2	-0.157877	11.7604	0.360134	1	mreB_2	-0.163371	11.7604	0.344401	0.561284
mreB_3	2436.91	2687.63	1997.63	2614.78	2156.71	2451.35	2775.19	3032.89	2280.56	mreB_3	0.0206114	11.2853	0.917134	1	mreB_3	-0.184879	11.2853	0.342593	0.56047
mreB_4	6481.55	7300.9	6580.32	6132.83	6248.78	7359.26	13233.2	8565.14	12637.7	mreB_4	-0.0446083	13.0162	0.820027	1	mreB_4	-0.75804	13.0162	0.000118883	0.00183238
mreB_5	21687.6	24880.2	22785.3	23694.7	19943.5	20959.6	18358.6	12382.1	14696	mreB_5	-0.10244	14.2831	0.566551	1	mreB_5	0.609907	14.2831	0.000677311	0.00752707
msrAB	9.83756	0	11.3594	5.67198	4.04888	5.21287	3.06821	11.4737	5.48871	msrAB	-0.548951	3.25121	0.685846	1	msrAB	0.148855	3.25121	1	1
mtnN	73.0791	57.9765	79.5156	82.2437	58.034	58.6447	125.797	112.825	71.3532	mtnN	-0.0899335	6.37761	0.832914	1	mtnN	-0.567567	6.37761	0.115718	0.28322
murP	697.062	728.848	623.143	629.59	728.799	649.002	619.778	522.055	581.803	murP	-0.0288854	9.33471	0.882175	1	murP	0.248107	9.33471	0.200676	0.406363
murQ	172.86	171.859	210.96	131.874	172.752	152.476	273.071	263.896	296.39	murQ	-0.281685	7.69603	0.288896	1	murQ	-0.581025	7.69603	0.0258284	0.102792
murR_1	247.344	167.718	136.312	306.287	147.109	102.954	228.582	84.1407	137.218	murR_1	0.00937689	7.46754	0.985372	1	murR_1	0.288798	7.46754	0.509497	0.722046
murR_2	14.0537	31.0589	22.7187	8.50797	22.9437	28.6708	3.06821	3.82458	5.48871	murR_2	-0.14547	4.26138	0.816335	1	murR_2	2.42888	4.26138	0.00181081	0.0159082
mutM	250.155	250.541	230.433	290.689	260.478	179.844	237.786	323.177	118.007	mutM	-0.000711328	7.91731	1	1	mutM	0.0960762	7.91731	0.771566	0.916542
nadD	331.666	323.012	378.105	316.213	317.163	284.101	474.038	445.563	307.368	nadD	-0.171563	8.47682	0.474351	1	nadD	-0.255273	8.47682	0.292133	0.517219
nadE	583.227	503.153	525.777	555.854	638.374	649.002	622.846	678.863	905.637	nadE	0.192098	9.30316	0.360483	1	nadE	-0.446706	9.30316	0.0334466	0.121832
nagA_1	46.3771	51.7648	47.0602	36.8679	24.2933	40.3997	69.0347	49.7195	60.3758	nagA_1	-0.509108	5.64447	0.189072	1	nagA_1	-0.310043	5.64447	0.43178	0.649429
nagA_2	363.99	378.918	394.332	395.621	406.238	317.985	590.63	504.844	477.517	nagA_2	-0.0223302	8.74289	0.921866	1	nagA_2	-0.471377	8.74289	0.0315779	0.11755
nagB	274.046	304.377	292.098	238.223	252.38	234.579	220.911	181.667	194.849	nagB	-0.261981	7.94949	0.271806	1	nagB	0.537932	7.94949	0.0276521	0.107889
nfo	99.781	97.3177	82.7611	150.308	122.816	87.3155	119.66	120.474	115.263	nfo	0.362751	6.83132	0.24899	1	nfo	-0.345611	6.83132	0.27551	0.501954
nfuA	366.801	364.424	303.457	368.679	407.588	229.366	339.037	305.966	233.27	nfuA	-0.0413743	8.35744	0.886066	1	nfuA	0.229188	8.35744	0.397157	0.616221
nifU	439.88	449.318	514.417	446.669	427.832	427.455	576.823	237.124	397.931	nifU	-0.108559	8.77764	0.699732	1	nifU	0.208106	8.77764	0.452927	0.669292
nnr	612.74	513.506	678.317	489.208	626.227	585.144	555.346	552.652	669.622	nnr	-0.0870225	9.20471	0.684752	1	nnr	0.0266652	9.20471	0.914705	1
npr	1697.68	1590.21	1786.67	1406.65	1465.7	1155.95	1046.26	891.127	749.208	npr	-0.333475	10.3598	0.0914342	1	npr	0.913979	10.3598	4.85998e-06	0.000139444
nrdZ	1333.69	1654.4	1406.94	1264.85	1144.48	1158.56	1787.23	1854.92	1698.75	nrdZ	-0.299769	10.5321	0.096412	1	nrdZ	-0.282708	10.5321	0.118528	0.287083
nrnA	508.743	525.93	384.596	595.558	495.313	428.758	549.209	611.932	518.683	nrnA	0.0989204	9.01196	0.667786	1	nrnA	-0.245139	9.01196	0.289754	0.517219
nusA_1	1739.84	1519.81	1372.86	1727.12	1831.45	1677.24	1896.15	1311.83	1715.22	nusA_1	0.176184	10.6856	0.364207	1	nusA_1	-0.0876314	10.6856	0.654323	0.830144
nusA_3	0	0	0	0	0	0	10.7387	97.5267	107.03	nusA_3	0	4.54994	1	1	nusA_3	-8.31719	4.54994	1.29325e-08	8.61395e-07
nusB	47.7825	39.3412	8.11384	58.1378	25.6429	41.7029	23.0116	21.0352	35.6766	nusB	0.393689	5.20221	0.503351	1	nusB	0.277549	5.20221	0.680114	0.847303
nusG	789.816	772.33	542.004	890.501	776.036	505.648	618.244	774.477	573.57	nusG	0.0457023	9.44514	0.853356	1	nusG	0.0960948	9.44514	0.695197	0.858277
obg	425.826	513.506	462.489	419.727	512.859	380.539	406.538	411.142	323.834	obg	-0.0925363	8.75499	0.674929	1	obg	0.289456	8.75499	0.197932	0.402994
oppC	3965.94	3803.67	2314.07	4253.99	3598.11	3423.55	2133.94	1621.62	1717.97	oppC	0.16121	11.5439	0.466231	1	oppC	0.880488	11.5439	8.16174e-05	0.00133523
oppD	3254.83	3501.37	3536.01	3102.57	3901.77	5003.05	4613.05	3377.1	4240.03	oppD	0.222558	11.9068	0.282447	1	oppD	-0.249036	11.9068	0.229719	0.444369
oppF	12048.2	13829.5	13989.9	12672.6	14566.5	14603.8	12904.9	7974.25	8817.61	oppF	0.0698333	13.596	0.71747	1	oppF	0.424477	13.596	0.0280138	0.108637
parA_1_1	51.9986	57.9765	60.0424	48.2118	49.9362	59.948	108.921	99.439	101.541	parA_1_1	-0.100084	6.19624	0.780348	1	parA_1_1	-0.868876	6.19624	0.00815503	0.0462283
parA_1_2	3925.19	5139.21	3201.72	3939.19	1518.33	1528.67	751.711	973.355	573.57	parA_1_2	-0.81203	11.228	0.0137236	0.725599	parA_1_2	2.41371	11.228	2.76013e-12	4.67968e-10
parA_1_3	3905.51	5350.41	3203.34	3800.23	1521.03	1539.1	734.836	990.566	639.434	parA_1_3	-0.860758	11.2368	0.00724554	0.498893	parA_1_3	2.39579	11.2368	9.323e-13	1.73874e-10
parA_2_1	68.863	41.4118	71.4018	48.2118	52.6355	59.948	105.853	84.1407	74.0975	parA_2_1	-0.18795	6.13967	0.649583	1	parA_2_1	-0.536646	6.13967	0.14326	0.329486
parA_2_2	362.585	358.212	292.098	388.531	252.38	237.185	489.379	921.723	510.45	parA_2_2	-0.206516	8.73351	0.482985	1	parA_2_2	-0.924556	8.73351	0.00145973	0.013612
parA_2_3	330.261	329.224	271.002	364.425	213.241	271.069	538.471	915.986	543.382	parA_2_3	-0.132903	8.71965	0.633436	1	parA_2_3	-1.10322	8.71965	7.42392e-05	0.00125869
parA_3	35.1342	31.0589	40.5692	19.8519	33.7407	19.5482	13.8069	17.2106	41.1653	parA_3	-0.545826	4.94825	0.278997	1	parA_3	0.634843	4.94825	0.292582	0.517219
parE	1462.99	1521.88	1226.81	1634.95	1537.23	1101.22	1351.55	1724.88	1451.76	parE	0.0210663	10.5008	0.92158	1	parE	-0.104743	10.5008	0.618498	0.802512
patB	188.319	142.871	168.768	170.159	267.226	175.934	239.32	227.562	257.969	patB	0.290209	7.69502	0.298284	1	patB	-0.528685	7.69502	0.0624483	0.189619
pbuG	49.1878	28.9883	64.9107	12.762	35.0903	63.8576	13.8069	7.64916	2.74435	pbuG	-0.358782	5.14723	0.55777	1	pbuG	2.44547	5.14723	0.000327364	0.00429953
pcrA	362.585	318.871	352.14	365.843	303.666	312.772	351.31	344.212	362.255	pcrA	-0.075647	8.42899	0.736119	1	pcrA	-0.0306601	8.42899	0.890394	1
pdhA	2573.23	2437.08	2174.51	2409.17	2348.35	2847.53	3422.59	3468.89	3474.35	pdhA	0.0820027	11.45	0.63895	1	pdhA	-0.528641	11.45	0.00248221	0.0200393
pdhB	944.406	987.672	973.66	838.035	997.375	1496.09	1489.62	1411.27	1674.06	pdhB	0.197839	10.2334	0.374104	1	pdhB	-0.654122	10.2334	0.00328464	0.024801
pdhC_1	1977.35	1996.05	1935.96	1642.04	2091.92	1870.12	1903.82	1881.69	2146.08	pdhC_1	-0.07637	10.9228	0.669798	1	pdhC_1	-0.00458433	10.9228	0.979638	1
pdhC_2	1634.44	1809.7	1677.94	1686	1727.52	2016.08	2727.64	2485.98	2832.17	pdhC_2	0.0846765	11.0146	0.634081	1	pdhC_2	-0.651567	11.0146	0.000234995	0.00324641
pdhC_3	1122.89	1051.86	915.241	1100.36	842.168	910.948	1083.08	1183.71	1084.02	pdhC_3	-0.115283	10.0164	0.551454	1	pdhC_3	-0.116896	10.0164	0.546965	0.739195
pdhD	2432.69	2488.85	2288.1	2433.28	2840.97	2431.8	4757.26	4828.53	4138.48	pdhD	0.0961871	11.6369	0.581927	1	pdhD	-0.929244	11.6369	1.13625e-07	5.7273e-06
pdhR	51.9986	31.0589	60.0424	45.3759	40.4888	54.7351	35.2844	30.5966	10.9774	pdhR	-0.0371465	5.46901	0.971254	1	pdhR	0.844973	5.46901	0.0639007	0.192528
pdp	493.284	594.259	665.335	494.88	560.096	574.718	714.893	652.091	790.374	pdp	-0.103666	9.27171	0.61166	1	pdp	-0.29874	9.27171	0.1444	0.331657
pepA	2400.37	2675.2	2159.9	2261.7	2399.64	1850.57	2288.88	2396.1	2299.77	pepA	-0.15167	11.1715	0.405905	1	pepA	0.0504288	11.1715	0.783313	0.924065
pepF1	517.175	449.318	334.29	548.764	390.042	501.738	570.687	646.354	661.389	pepF1	0.146246	9.01107	0.539561	1	pepF1	-0.527636	9.01107	0.0260238	0.103046
perR	115.24	51.7648	21.096	231.133	72.8799	58.6447	101.251	84.1407	96.0524	perR	0.934973	6.58755	0.100528	1	perR	-0.571402	6.58755	0.329021	0.548777
pfkA	1139.75	1250.64	1067.78	1054.99	1149.88	1069.94	1030.92	1034.55	1048.34	pfkA	-0.0778378	10.0998	0.665374	1	pfkA	0.150788	10.0998	0.406216	0.626109
pflA	723.764	693.648	717.263	679.22	465.622	548.654	368.185	275.37	332.067	pflA	-0.334584	9.07083	0.127536	1	pflA	1.12799	9.07083	6.23063e-07	2.37146e-05
pgcA	1277.48	1434.92	1217.08	1486.06	1174.18	1142.92	1130.63	1002.04	911.125	pgcA	-0.0467156	10.2301	0.811215	1	pgcA	0.365587	10.2301	0.0616072	0.188048
pgi	5662.22	6102.03	5856.57	5844.98	6250.13	8176.38	11950.7	10133.2	10590.5	pgi	0.202308	12.9372	0.267824	1	pgi	-0.891049	12.9372	1.23129e-06	4.25066e-05
pgk	799.653	964.895	907.127	755.792	842.168	789.749	1035.52	1233.43	1045.6	pgk	-0.160734	9.86583	0.390367	1	pgk	-0.312606	9.86583	0.0969127	0.247592
pgsA	175.671	163.577	167.145	215.535	161.955	131.625	207.104	246.685	194.849	pgsA	0.00502458	7.55351	1	1	pgsA	-0.358078	7.55351	0.199583	0.405471
pheS	574.795	612.895	593.933	524.658	453.475	476.977	500.118	363.335	411.653	pheS	-0.291625	8.97962	0.17158	1	pheS	0.478715	8.97962	0.0265706	0.104545
pheT_1	144.753	144.941	121.708	172.995	137.662	151.173	242.388	227.562	222.293	pheT_1	0.166799	7.4643	0.538222	1	pheT_1	-0.752777	7.4643	0.00418921	0.0291695
pheT_2	1891.62	1846.97	1843.46	1636.37	1438.7	1606.87	1259.5	896.864	1070.3	pheT_2	-0.253759	10.5535	0.173863	1	pheT_2	0.789491	10.5535	2.90703e-05	0.000623174
phoU	366.801	306.447	193.109	645.188	238.884	400.087	365.117	424.528	356.766	phoU	0.566259	8.53052	0.0881625	1	phoU	-0.403725	8.53052	0.227672	0.442762
plsC	379.449	380.989	371.614	412.637	399.49	297.133	543.073	458.949	463.796	plsC	-0.0298581	8.69625	0.902102	1	plsC	-0.375033	8.69625	0.0950824	0.245742
plsX	938.785	1062.21	983.397	893.337	937.991	856.213	1070.8	981.004	1204.77	plsX	-0.150326	9.95816	0.415707	1	plsX	-0.125026	9.95816	0.500669	0.715516
plsY	78.7005	99.3883	61.6651	95.0057	67.4814	53.4319	85.9098	141.509	60.3758	plsY	-0.146836	6.42012	0.713515	1	plsY	-0.279968	6.42012	0.504608	0.717845
pncB2	740.628	716.424	619.897	738.776	607.333	553.867	730.234	753.442	683.344	pncB2	-0.128931	9.4215	0.513105	1	pncB2	-0.062366	9.4215	0.757546	0.906465
pnp	310.586	380.989	397.578	358.753	454.825	336.23	486.311	487.634	461.051	pnp	0.0800653	8.68321	0.733712	1	pnp	-0.400589	8.68321	0.0768799	0.215287
polA	758.898	768.189	666.957	670.712	562.795	439.184	592.164	501.02	326.578	polA	-0.391569	9.20758	0.109592	1	polA	0.619595	9.20758	0.0117121	0.0596803
polC	860.084	865.507	939.582	917.443	763.889	852.304	898.985	784.038	776.652	polC	-0.0732279	9.73867	0.694591	1	polC	0.113955	9.73867	0.540345	0.733834
potA_2	248.75	275.389	305.08	242.477	311.764	183.754	231.65	158.72	194.849	potA_2	-0.167759	7.92333	0.553047	1	potA_2	0.498518	7.92333	0.0802144	0.221697
potB	53.4039	55.9059	68.1562	70.8998	72.8799	54.7351	55.2278	40.1581	79.5862	potB	0.160134	6.00662	0.681658	1	potB	0.0438161	6.00662	0.968417	1
ppa	26.702	33.1294	30.8326	60.9738	18.8948	27.3675	47.5572	63.1055	38.4209	ppa	0.241933	5.37542	0.648593	1	ppa	-0.728721	5.37542	0.150985	0.341732
ppnK	64.6469	55.9059	64.9107	52.4658	75.5792	78.193	76.7052	82.2284	131.729	ppnK	0.150359	6.28874	0.684505	1	ppnK	-0.621351	6.28874	0.0809513	0.222477
prfA	424.421	387.2	301.835	467.938	396.791	355.778	501.652	539.266	543.382	prfA	0.131374	8.77498	0.565152	1	prfA	-0.506991	8.77498	0.0246797	0.0996271
prkC	250.155	198.777	168.768	208.445	191.647	161.599	188.695	168.281	172.894	prkC	-0.140661	7.59519	0.603964	1	prkC	0.2217	7.59519	0.418926	0.636753
prmC	96.9703	101.459	86.0067	80.8257	116.068	87.3155	113.524	124.299	101.541	prmC	0.00125189	6.70009	1	1	prmC	-0.261203	6.70009	0.415811	0.634605
proS	934.569	1087.06	1077.52	1019.54	896.153	1144.22	1184.33	1273.58	1007.18	proS	-0.0175146	10.0668	0.928841	1	proS	-0.1635	10.0668	0.405641	0.62574
prs	910.677	1002.17	985.02	853.633	1031.12	1086.88	1343.88	1090	1281.61	prs	0.0370673	10.0604	0.85115	1	prs	-0.359104	10.0604	0.0621388	0.189361
pstA	251.561	323.012	272.625	280.763	300.967	290.617	417.276	351.861	332.067	pstA	0.0460643	8.30549	0.861124	1	pstA	-0.386208	8.30549	0.10353	0.260924
pstB3_1	372.422	422.4	329.422	368.679	423.783	286.708	454.095	390.107	370.488	pstB3_1	-0.0575342	8.58087	0.806206	1	pstB3_1	-0.116842	8.58087	0.637745	0.822541
pstB3_2	19.6751	24.8471	29.2098	17.0159	18.8948	11.7289	4.60231	7.64916	0	pstB3_2	-0.621507	4.20963	0.245247	1	pstB3_2	2.39862	4.20963	0.000371585	0.00474662
pstS1	552.309	503.153	509.549	554.436	488.565	458.732	503.186	569.862	587.292	pstS1	-0.0607471	9.04491	0.774283	1	pstS1	-0.082016	9.04491	0.691198	0.85775
pta	1159.43	1232	1221.94	1256.34	1391.47	1337.1	1449.73	1155.02	1314.55	pta	0.141542	10.3253	0.44239	1	pta	-0.118089	10.3253	0.52548	0.727853
ptcA_1	310.586	335.436	206.091	320.467	269.926	199.392	176.422	223.738	219.548	ptcA_1	-0.108622	7.99211	0.706762	1	ptcA_1	0.4614	7.99211	0.112823	0.277592
ptcA_2	15.459	16.5647	9.7366	4.25399	6.74814	2.60643	16.8751	3.82458	2.74435	ptcA_2	-1.57653	3.59177	0.0585414	1	ptcA_2	0.699943	3.59177	0.330196	0.549345
ptcA_3	4.2161	2.07059	8.11384	5.67198	8.09777	9.12252	4.60231	3.82458	2.74435	ptcA_3	0.61755	3.15368	0.534899	1	ptcA_3	0.334947	3.15368	0.820728	0.951952
pth	191.13	153.224	170.391	229.715	151.158	84.7091	162.615	181.667	107.03	pth	-0.148689	7.34611	0.690156	1	pth	0.182958	7.34611	0.617286	0.802256
ptsG_1	2174.1	2356.33	2497.44	2284.39	2318.66	3273.68	3292.19	1602.5	3537.47	ptsG_1	0.164652	11.342	0.526209	1	ptsG_1	-0.26234	11.342	0.312472	0.535133
ptsG_2	84.322	89.0354	141.181	69.4818	86.3762	222.85	19.9434	45.8949	41.1653	ptsG_2	0.268441	6.54591	0.574298	1	ptsG_2	1.57139	6.54591	0.0019932	0.0172898
ptsG_3	112.429	109.741	196.355	82.2437	121.467	169.418	27.6139	21.0352	32.9322	ptsG_3	-0.165577	6.6672	0.652158	1	ptsG_3	2.36763	6.6672	2.5205e-08	1.46898e-06
ptsH	512.959	581.836	443.015	613.992	468.321	616.421	1751.95	2587.33	1641.12	ptsH	0.144959	10.0017	0.532687	1	ptsH	-1.96103	10.0017	5.36029e-17	2.07488e-14
ptsI_1	51.9986	16.5647	95.7433	32.6139	40.4888	79.4962	33.7503	7.64916	32.9322	ptsI_1	-0.114159	5.57422	0.873797	1	ptsI_1	1.15349	5.57422	0.0816099	0.223171
ptsI_2	3506.39	3582.12	3584.69	3276.99	3409.16	3186.36	3631.22	3409.61	3216.38	ptsI_2	-0.112465	11.7422	0.499786	1	ptsI_2	0.0567993	11.7422	0.733328	0.891136
ptsI_3	2684.25	2954.73	2859.32	2567.99	2558.89	2576.46	3394.97	3507.14	3403	ptsI_3	-0.141412	11.5255	0.391147	1	ptsI_3	-0.278383	11.5255	0.0920389	0.241764
punA	108.213	84.8942	79.5156	146.054	101.222	127.715	118.126	93.7022	82.3306	punA	0.453364	6.76171	0.143533	1	punA	-0.117626	6.76171	0.749588	0.903089
purA	493.284	563.201	524.154	582.796	581.69	487.403	880.576	852.881	790.374	purA	0.0647646	9.32674	0.746018	1	purA	-0.677806	9.32674	0.0005135	0.00609985
purB	424.421	455.53	520.908	521.822	471.02	505.648	906.656	808.898	842.516	purB	0.0974297	9.2496	0.623716	1	purB	-0.869515	9.2496	9.09683e-06	0.000242365
puuR	116.645	134.588	108.725	134.71	178.151	96.438	119.66	151.071	107.03	puuR	0.187617	7.03148	0.577211	1	puuR	-0.0776321	7.03148	0.84088	0.969247
pyk	3350.39	3228.05	2998.87	3140.86	3383.52	3131.63	4097.59	3635.26	3693.9	pyk	0.0117645	11.7354	0.945595	1	pyk	-0.254992	11.7354	0.133128	0.313093
pyrG	508.743	571.483	525.777	562.944	498.013	484.797	558.414	736.231	579.059	pyrG	-0.0542514	9.13251	0.797532	1	pyrG	-0.223928	9.13251	0.287171	0.514974
pyrH	720.953	873.789	717.263	778.479	816.525	629.454	648.926	740.056	650.412	pyrH	-0.0542698	9.51946	0.782399	1	pyrH	0.178867	9.51946	0.366277	0.585353
rarA	210.805	202.918	194.732	164.487	124.166	186.36	253.127	218.001	225.037	rarA	-0.356883	7.6477	0.176027	1	rarA	-0.196211	7.6477	0.462339	0.678947
ravA	497.5	484.518	430.033	578.542	421.084	394.875	549.209	732.407	554.359	ravA	-0.0186704	9.01858	0.941932	1	ravA	-0.37935	9.01858	0.104674	0.262742
rbfA	5.62147	4.14118	4.8683	2.83599	6.74814	7.8193	1.5341	3.82458	2.74435	rbfA	0.233996	2.97437	0.866049	1	rbfA	0.860375	2.97437	0.452071	0.669137
rbgA_1	144.753	144.941	142.804	137.546	133.613	123.806	237.786	212.264	205.826	rbgA_1	-0.131145	7.38736	0.626452	1	rbgA_1	-0.603881	7.38736	0.0198479	0.0860167
rbgA_2	163.023	142.871	183.373	138.964	148.459	117.289	231.65	185.492	238.759	rbgA_2	-0.276901	7.44884	0.321225	1	rbgA_2	-0.417302	7.44884	0.124985	0.298078
recD2_1	151.78	130.447	115.216	165.905	141.711	112.077	196.365	193.141	183.872	recD2_1	0.0746527	7.29782	0.805367	1	recD2_1	-0.527356	7.29782	0.0668339	0.19848
recD2_2	178.482	240.188	219.074	211.281	225.388	186.36	248.525	248.598	277.18	recD2_2	-0.0294193	7.8377	0.912547	1	recD2_2	-0.28122	7.8377	0.278274	0.503376
recO	94.1595	105.6	69.779	76.5717	63.4325	96.438	111.99	72.667	65.8645	recO	-0.183709	6.45101	0.618158	1	recO	0.0827135	6.45101	0.818054	0.951166
recR	697.062	811.671	858.444	751.538	519.607	403.997	335.969	185.492	194.849	recR	-0.498887	9.05807	0.0732517	1	recR	1.71315	9.05807	3.36993e-09	2.69141e-07
recU	30.9181	20.7059	14.6049	25.5239	24.2933	19.5482	24.5457	21.0352	38.4209	recU	0.0500172	4.77233	0.947466	1	recU	-0.292886	4.77233	0.565901	0.75586
relA	671.765	643.954	554.986	771.389	576.291	699.827	975.69	948.495	1232.21	relA	0.129994	9.62232	0.524977	1	relA	-0.751781	9.62232	0.000220526	0.00316412
ribF	42.161	55.9059	64.9107	63.8098	49.9362	52.1287	69.0347	66.9301	35.6766	ribF	0.0294437	5.88495	0.972409	1	ribF	-0.10668	5.88495	0.872228	0.990934
ribU	51.9986	31.0589	22.7187	70.8998	24.2933	22.1547	12.2728	7.64916	13.7218	ribU	0.135355	5.02494	0.806426	1	ribU	1.65658	5.02494	0.0131554	0.0649429
rimP_1	258.587	271.247	233.678	303.451	299.617	366.204	335.969	279.194	246.992	rimP_1	0.345518	8.18979	0.155903	1	rimP_1	-0.183167	8.18979	0.471023	0.686831
rimP_2	264.209	265.036	214.205	299.197	279.373	340.14	339.037	294.493	236.014	rimP_2	0.306084	8.15448	0.21937	1	rimP_2	-0.234386	8.15448	0.364107	0.582884
rlmH	25.2966	8.28236	8.11384	41.1219	9.4474	31.2772	6.13642	0	10.9774	rlmH	0.93501	4.29859	0.227036	1	rlmH	1.35827	4.29859	0.153736	0.344613
rlmN_1	363.99	327.153	378.105	375.769	383.294	342.746	464.834	479.985	356.766	rlmN_1	0.0415297	8.60416	0.855351	1	rlmN_1	-0.287291	8.60416	0.20006	0.405997
rluB	259.993	250.541	241.792	266.583	261.828	250.218	424.947	348.037	337.555	rluB	0.0489434	8.21133	0.844045	1	rluB	-0.565378	8.21133	0.01576	0.0740361
rluC	88.5381	122.165	103.857	86.4977	112.019	69.0705	78.2393	57.3687	71.3532	rluC	-0.226964	6.50862	0.484907	1	rluC	0.593487	6.50862	0.0806619	0.222208
rluD	369.611	380.989	344.027	334.647	383.294	443.094	563.016	583.248	595.525	rluD	0.0862048	8.80291	0.695985	1	rluD	-0.669608	8.80291	0.00173552	0.015413
rmuC	111.024	72.4707	79.5156	215.535	89.0754	129.018	102.785	105.176	148.195	rmuC	0.711587	6.91014	0.0536736	1	rmuC	-0.419081	6.91014	0.271863	0.499094
rnc	400.529	453.459	376.482	415.473	333.358	312.772	507.788	395.844	463.796	rnc	-0.21185	8.67733	0.346744	1	rnc	-0.154718	8.67733	0.497453	0.713322
rnhB	193.941	229.836	236.924	205.609	176.801	218.94	319.094	214.176	323.834	rnhB	-0.133607	7.89469	0.623103	1	rnhB	-0.375075	7.89469	0.164332	0.357201
rnhC	1462.99	1408	1096.99	1340.01	974.431	1210.69	1336.2	1543.22	1418.83	rnhC	-0.170752	10.3586	0.399115	1	rnhC	-0.11519	10.3586	0.570869	0.760355
rnjA	1470.01	1383.15	1176.51	1471.88	1426.56	1819.29	1580.13	1700.02	1816.76	rnjA	0.227436	10.5899	0.225594	1	rnjA	-0.337868	10.5899	0.0723923	0.208334
rnmV	57.62	76.6118	58.4196	53.8838	63.4325	31.2772	15.341	19.1229	19.2105	rnmV	-0.368054	5.5721	0.35399	1	rnmV	1.83933	5.5721	6.48128e-05	0.00112968
rnpA	16.8644	28.9883	24.3415	15.5979	8.09777	7.8193	33.7503	84.1407	21.9548	rnpA	-1.13419	4.86749	0.0833121	1	rnpA	-1.01542	4.86749	0.0912831	0.240456
rnr	290.911	285.741	306.703	316.213	287.471	328.411	426.481	370.984	422.63	rnr	0.0770284	8.40963	0.733668	1	rnr	-0.464738	8.40963	0.0353903	0.126929
rny_1	379.449	430.683	382.973	395.621	406.238	491.313	472.504	342.3	414.397	rny_1	0.118086	8.70103	0.603305	1	rny_1	-0.0461669	8.70103	0.846132	0.971697
rny_2	354.152	370.636	329.422	394.203	298.268	449.61	470.97	325.089	428.119	rny_2	0.116349	8.58187	0.638533	1	rny_2	-0.216825	8.58187	0.382936	0.601664
rpe_1	26.702	24.8471	21.096	18.4339	26.9926	14.3354	7.67052	1.91229	0	rpe_1	-0.281424	4.30031	0.669674	1	rpe_1	2.6228	4.30031	0.000222888	0.00317317
rpe_2	645.063	612.895	660.466	632.426	638.374	499.132	550.743	418.791	579.059	rpe_2	-0.116983	9.19288	0.582277	1	rpe_2	0.311341	9.19288	0.147567	0.337684
rpiB	358.368	397.553	308.326	394.203	400.839	172.025	309.889	453.212	230.526	rpiB	-0.137889	8.40719	0.679917	1	rpiB	0.0939985	8.40719	0.778801	0.9222
rpiR	241.723	250.541	209.337	259.493	236.185	273.675	188.695	120.474	183.872	rpiR	0.133952	7.79452	0.617962	1	rpiR	0.509132	7.79452	0.0615696	0.188048
rplA_1	667.549	519.718	506.303	470.774	384.644	332.32	673.472	457.037	318.345	rplA_1	-0.513294	8.92136	0.063034	1	rplA_1	0.218526	8.92136	0.422749	0.641603
rplA_2	431.447	515.577	386.219	438.161	367.099	317.985	177.956	99.439	46.654	rplA_2	-0.246415	8.2932	0.465597	1	rplA_2	2.00555	8.2932	1.6543e-08	1.02842e-06
rplA_3	2092.59	2138.92	2015.48	1968.18	2233.63	1619.9	2583.43	2359.76	1824.99	rplA_3	-0.101694	11.0336	0.60643	1	rplA_3	-0.11731	11.0336	0.555892	0.745856
rplB	3138.18	3112.1	2677.57	3241.54	3206.72	2164.64	2940.88	2914.33	2651.05	rplB	-0.0518842	11.5005	0.791804	1	rplB	0.0693174	11.5005	0.723796	0.881698
rplC	1218.45	1145.04	1194.36	996.851	1444.1	1374.89	1506.49	1822.41	1910.07	rplC	0.100931	10.4552	0.619639	1	rplC	-0.556679	10.4552	0.00605699	0.037907
rplD	867.111	877.93	790.288	768.553	1001.42	706.343	877.508	1002.04	1053.83	rplD	-0.0337805	9.79038	0.867721	1	rplD	-0.208788	9.79038	0.295074	0.520145
rplE	3988.43	4284.05	4422.04	4187.34	4395.74	3328.41	4096.06	2507.01	2626.35	rplE	-0.0918266	11.8778	0.667798	1	rplE	0.458637	11.8778	0.0323289	0.118922
rplF	2990.62	3112.1	3177.38	3011.82	3421.31	2846.22	5489.02	3876.21	5101.75	rplF	-6.59527e-05	11.8423	1	1	rplF	-0.640595	11.8423	0.00066584	0.00748067
rplGA_1	380.854	428.612	395.955	449.505	441.328	422.242	348.242	298.317	288.157	rplGA_1	0.124753	8.59807	0.558044	1	rplGA_1	0.360443	8.59807	0.0939601	0.244401
rplGA_2	358.368	428.612	379.728	425.399	415.685	344.049	394.265	317.44	271.691	rplGA_2	0.0242243	8.54794	0.923275	1	rplGA_2	0.236672	8.54794	0.308369	0.532015
rplI	89.9435	91.106	84.3839	127.62	64.7821	67.7673	82.8416	126.211	159.172	rplI	-0.0308321	6.66508	0.945598	1	rplI	-0.456418	6.66508	0.220848	0.433064
rplJ	373.827	434.824	415.428	358.753	273.974	380.539	332.901	340.387	370.488	rplJ	-0.27094	8.52193	0.227272	1	rplJ	0.230713	8.52193	0.31798	0.540103
rplK	926.136	1116.05	1061.29	733.104	1047.31	905.735	1563.25	1388.32	2041.8	rplK	-0.207276	10.2285	0.33373	1	rplK	-0.684966	10.2285	0.0014139	0.0133178
rplL	324.64	325.083	334.29	231.133	284.771	278.888	299.15	286.843	252.48	rplL	-0.307432	8.20032	0.185483	1	rplL	0.226337	8.20032	0.330158	0.549345
rplM	6623.49	7398.22	7284.6	6080.36	7130.08	7708.53	9623.44	5733.04	9292.38	rplM	-0.026366	12.8598	0.899619	1	rplM	-0.210224	12.8598	0.314348	0.536868
rplN	3063.7	3377.13	3365.62	3311.02	3529.28	3157.69	3944.18	2596.89	2453.45	rplN	0.0280371	11.6455	0.891214	1	rplN	0.12308	11.6455	0.543162	0.736187
rplO	2947.05	2706.26	2265.38	3571.93	2593.98	1485.67	2437.69	1376.85	1495.67	rplO	-0.049696	11.1825	0.862998	1	rplO	0.575231	11.1825	0.0452197	0.152504
rplP	1985.78	2151.34	2336.78	1762.57	2216.09	1810.17	3757.02	2485.98	2840.41	rplP	-0.161203	11.2134	0.423985	1	rplP	-0.489456	11.2134	0.0153449	0.0728199
rplQ	518.58	606.683	696.167	455.177	461.573	573.415	785.461	644.441	603.758	rplQ	-0.288336	9.2213	0.175646	1	rplQ	-0.16299	9.2213	0.452929	0.669292
rplR	3599.14	4002.45	3756.71	4027.11	4015.14	2844.92	3852.14	2638.96	2692.21	rplR	-0.0610417	11.7714	0.770064	1	rplR	0.305505	11.7714	0.143278	0.329486
rplS	89.9435	80.753	68.1562	107.768	83.6769	99.0445	193.297	175.931	128.985	rplS	0.279326	6.8709	0.384072	1	rplS	-1.06729	6.8709	0.000706135	0.00779256
rplT	84.322	124.235	94.1205	102.096	109.32	69.0705	293.014	353.773	334.811	rplT	-0.101161	7.44991	0.745579	1	rplT	-1.70352	7.44991	8.57884e-09	6.11506e-07
rplU	1862.11	2020.9	1454	2322.68	2202.59	980.019	1797.97	2040.41	1438.04	rplU	0.0448411	10.8093	0.871985	1	rplU	0.0154244	10.8093	0.95541	1
rplV	1714.55	1788.99	1768.82	1640.62	1912.42	1219.81	2627.92	1937.15	1772.85	rplV	-0.143587	10.8325	0.504241	1	rplV	-0.267194	10.8325	0.215231	0.426848
rplW	1014.67	989.742	853.575	894.755	919.097	791.052	708.756	642.529	384.209	rplW	-0.133798	9.65115	0.552998	1	rplW	0.711574	9.65115	0.00168608	0.015191
rplX	411.772	540.424	600.424	422.563	527.705	529.106	1228.82	818.46	1265.15	rplX	-0.0677837	9.46449	0.769772	1	rplX	-1.09352	9.46449	2.25129e-06	7.11635e-05
rpmA	1027.32	1132.61	843.839	1074.84	1160.68	764.988	1302.45	1568.08	1188.3	rpmA	-0.0010588	10.1304	0.997822	1	rpmA	-0.435839	10.1304	0.0464617	0.154702
rpmB	456.744	643.954	353.763	643.77	359.001	255.43	369.719	889.214	233.27	rpmB	-0.208288	8.87768	0.622936	1	rpmB	-0.0407537	8.87768	0.932218	1
rpmC	2403.18	2439.16	2622.39	2253.19	2695.21	2124.24	2821.22	2021.29	2705.93	rpmC	-0.0778549	11.2627	0.686301	1	rpmC	-0.0159644	11.2627	0.935039	1
rpmE	645.063	724.707	517.663	639.516	589.787	519.983	650.46	1183.71	815.073	rpmE	-0.108704	9.45282	0.64932	1	rpmE	-0.489646	9.45282	0.0401499	0.138409
rpmF	320.424	370.636	350.518	306.287	334.708	209.818	463.299	600.459	447.33	rpmF	-0.290873	8.57175	0.239654	1	rpmF	-0.539363	8.57175	0.0281643	0.108964
rpmG2	8.4322	6.21177	6.49107	8.50797	8.09777	5.21287	15.341	22.9475	13.7218	rpmG2	0.0215872	3.7513	1	1	rpmG2	-1.2666	3.7513	0.047246	0.15623
rpmH	285.289	451.389	245.038	316.213	298.268	145.96	302.219	346.124	145.451	rpmH	-0.365934	8.15546	0.320144	1	rpmH	0.295564	8.15546	0.417187	0.635368
rpmI	643.658	639.812	676.694	613.992	739.596	522.59	493.982	514.406	452.818	rpmI	-0.0634693	9.21022	0.76001	1	rpmI	0.421859	9.21022	0.0416939	0.142687
rpoA	4885.05	5323.49	5319.43	4916.19	4094.77	4039.97	5487.49	3627.61	3293.22	rpoA	-0.250676	12.1541	0.229905	1	rpoA	0.322389	12.1541	0.122523	0.294087
rpoB	6896.13	7592.85	7253.77	7508.29	6957.33	6831.46	8097	6169.04	6372.39	rpoB	-0.0297999	12.7893	0.864727	1	rpoB	0.0746953	12.7893	0.668641	0.840307
rpoC	8196.1	8499.77	9048.55	8241.39	7966.85	8446.15	12895.7	8827.13	10639.9	rpoC	-0.0623981	13.1672	0.731005	1	rpoC	-0.330237	13.1672	0.0690018	0.20234
rpoE	386.476	424.471	345.649	557.272	327.96	311.469	673.472	833.758	579.059	rpoE	0.0493338	8.95333	0.860345	1	rpoE	-0.853543	8.95333	0.00125618	0.0122019
rpsB	4525.28	4447.63	4516.16	4944.55	5148.83	4837.54	3691.05	2044.24	2780.03	rpsB	0.146482	12.0043	0.477911	1	rpsB	0.662919	12.0043	0.00141158	0.0133178
rpsC	1398.34	1414.21	1642.24	1320.15	1537.23	1619.9	2627.92	1942.89	2239.39	rpsC	0.00730633	10.7746	0.971571	1	rpsC	-0.612744	10.7746	0.00132313	0.0127198
rpsD	687.224	610.824	550.118	665.04	533.103	461.339	905.121	929.372	982.478	rpsD	-0.156718	9.46139	0.445317	1	rpsD	-0.606192	9.46139	0.00280833	0.0216427
rpsE	1863.52	1936	2008.99	1695.92	2151.31	2353.61	3760.09	2243.12	3095.63	rpsE	0.094482	11.1972	0.660427	1	rpsE	-0.647875	11.1972	0.00257791	0.0202861
rpsF	872.733	987.672	816.252	1003.94	1044.61	423.545	980.293	998.215	817.817	rpsF	-0.114555	9.79095	0.678291	1	rpsF	-0.0647514	9.79095	0.818699	0.951324
rpsG	386.476	461.742	404.069	459.43	600.584	376.63	777.791	935.109	1042.85	rpsG	0.199814	9.2444	0.380348	1	rpsG	-1.1369	9.2444	5.69834e-07	2.21404e-05
rpsH	683.008	778.542	874.671	690.564	884.006	755.866	1518.76	950.408	1306.31	rpsH	-0.00297276	9.87721	0.991226	1	rpsH	-0.693362	9.87721	0.00148826	0.0137448
rpsI	5450.01	5928.1	5475.22	5518.84	5617.15	5755	8282.63	6886.15	7319.19	rpsI	0.00336459	12.6098	0.984866	1	rpsI	-0.416431	12.6098	0.0125783	0.0627234
rpsJ	1066.67	1188.52	851.953	1032.3	909.649	656.821	796.2	1047.93	568.081	rpsJ	-0.257394	9.82265	0.300822	1	rpsJ	0.361393	9.82265	0.146369	0.335767
rpsK	1475.63	1362.45	1682.81	1320.15	1367.17	1076.46	1744.28	992.478	1188.3	rpsK	-0.264824	10.4096	0.243631	1	rpsK	0.202193	10.4096	0.372868	0.590322
rpsL	598.686	672.942	468.98	799.749	603.284	403.997	681.142	862.442	592.78	rpsL	0.0544767	9.30961	0.837416	1	rpsL	-0.298244	9.30961	0.254412	0.477343
rpsM	556.525	552.848	593.933	582.796	438.629	516.074	1208.87	732.407	732.742	rpsM	-0.148079	9.36648	0.526775	1	rpsM	-0.654308	9.36648	0.00490643	0.0326178
rpsN1	1077.92	1234.07	1419.92	829.527	1240.31	1441.36	1931.44	1038.37	1210.26	rpsN1	-0.0874755	10.3136	0.737615	1	rpsN1	-0.165597	10.3136	0.52902	0.728798
rpsO	22.4859	35.2	16.2277	43.9579	39.1392	20.8515	64.4324	47.8072	74.0975	rpsO	0.508439	5.41784	0.308251	1	rpsO	-1.34147	5.41784	0.00427954	0.0296704
rpsP	57.62	57.9765	47.0602	75.1538	76.9288	84.7091	204.036	246.685	148.195	rpsP	0.542281	6.82245	0.109033	1	rpsP	-1.88556	6.82245	8.8529e-09	6.11506e-07
rpsQ	885.381	937.977	1067.78	666.458	1197.12	1277.15	1604.67	1139.72	1599.96	rpsQ	0.119878	10.1743	0.629308	1	rpsQ	-0.587115	10.1743	0.0176766	0.0804069
rpsR	67.4576	70.4001	51.9285	80.8257	71.5303	75.5866	131.933	231.387	126.24	rpsR	0.265942	6.68762	0.470683	1	rpsR	-1.37064	6.68762	7.88252e-05	0.00131258
rpsS	234.696	204.988	305.08	204.191	286.121	319.288	516.993	363.335	688.833	rpsS	0.119048	8.44561	0.683317	1	rpsS	-1.06819	8.44561	0.00022569	0.00318872
rpsT	209.4	227.765	202.846	190.011	184.899	350.565	506.254	680.775	257.969	rpsT	0.182389	8.30013	0.605981	1	rpsT	-1.1797	8.30013	0.000744388	0.00793304
rsgA	347.126	287.812	331.044	272.255	368.448	347.959	337.503	302.142	351.277	rsgA	0.031584	8.3688	0.89289	1	rsgA	-0.0327883	8.3688	0.889841	1
rsmA	5.62147	4.14118	9.7366	5.67198	18.8948	18.245	3.06821	5.73687	13.7218	rsmA	1.1014	3.67996	0.144341	1	rsmA	-0.0710905	3.67996	1	1
rsmB	633.82	662.589	532.268	562.944	475.069	586.447	523.13	493.371	568.081	rsmB	-0.169981	9.13667	0.408869	1	rsmB	0.207723	9.13667	0.321689	0.542655
rsmD	29.5127	20.7059	30.8326	21.2699	20.2444	22.1547	15.341	43.9826	54.8871	rsmD	-0.356115	4.95776	0.52578	1	rsmD	-0.439613	4.95776	0.39128	0.60914
rsmE	123.672	140.8	107.103	185.757	89.0754	82.1026	154.945	206.527	150.939	rsmE	-0.0577395	7.13482	0.878593	1	rsmE	-0.467301	7.13482	0.193811	0.395901
rsmG	125.078	115.953	172.013	154.561	134.963	139.444	98.1827	89.8776	93.308	rsmG	0.0513426	7.00754	0.869849	1	rsmG	0.553768	7.00754	0.0668254	0.19848
rsmH	2193.78	2252.8	2343.28	2112.81	2091.92	2456.56	3533.04	2686.77	3521.01	rsmH	-0.0274591	11.3328	0.881608	1	rsmH	-0.520436	11.3328	0.00451127	0.0308649
rsmI	102.592	109.741	136.312	120.53	94.474	121.199	174.888	177.843	170.15	rsmI	-0.0522353	7.09606	0.87558	1	rsmI	-0.584981	7.09606	0.0417732	0.142687
ruvB	21.0805	10.353	40.5692	12.762	25.6429	28.6708	6.13642	3.82458	0	ruvB	-0.113184	4.37471	0.87982	1	ruvB	2.62705	4.37471	0.000915234	0.00943045
sarA	16222.1	16854.6	15981	16938	18288.8	20278	18967.7	12636.4	14841.5	sarA	0.178161	14.0347	0.317428	1	sarA	0.0787579	14.0347	0.658404	0.833056
scpA	49.1878	37.2706	37.3236	48.2118	35.0903	52.1287	56.7619	61.1932	43.9097	scpA	0.120307	5.64628	0.754504	1	scpA	-0.389663	5.64628	0.334331	0.552283
scpB	500.31	395.483	327.799	541.674	462.922	351.868	386.594	296.405	227.781	scpB	0.146708	8.61519	0.585404	1	scpB	0.418171	8.61519	0.119998	0.289143
sepF	4679.87	4064.57	4301.96	3639.99	4957.18	5980.46	3043.66	3069.22	2774.54	sepF	0.160018	11.9876	0.419916	1	sepF	0.553601	11.9876	0.00552312	0.0350361
serS	1977.35	1867.67	1587.07	1944.07	1562.87	1424.42	1457.4	1246.81	1149.88	serS	-0.139768	10.6289	0.474966	1	serS	0.493265	10.6289	0.012005	0.0603486
sigA	1197.37	1207.15	1109.97	1267.69	1259.2	926.587	1570.92	1487.76	1374.92	sigA	-0.025383	10.3103	0.898427	1	sigA	-0.336213	10.3103	0.0844014	0.226814
smc_1	971.108	925.554	803.27	1097.53	901.551	867.942	1038.59	1095.74	1081.28	smc_1	0.0862282	9.9349	0.650941	1	smc_1	-0.251678	9.9349	0.186864	0.387133
smc_2	26.702	14.4941	30.8326	29.7779	47.237	39.0965	9.20463	11.4737	13.7218	smc_2	0.664552	4.8513	0.155865	1	smc_2	1.10702	4.8513	0.0630747	0.190655
smpB	74.4844	84.8942	48.683	90.7517	56.6844	70.3737	115.058	128.123	71.3532	smpB	0.0700998	6.41496	0.889133	1	smpB	-0.614004	6.41496	0.106251	0.26553
SMSRO_SF000160	772.952	904.848	712.395	830.945	847.566	655.518	1007.91	1185.62	1031.88	SMSRO_SF000160	-0.0331341	9.79094	0.867841	1	SMSRO_SF000160	-0.433815	9.79094	0.0288158	0.110352
SMSRO_SF000170	1.40537	2.07059	1.62277	0	2.69926	3.90965	1.5341	0	0	SMSRO_SF000170	0.391363	2.27233	1	1	SMSRO_SF000170	1.13509	2.27233	0.652055	0.829491
SMSRO_SF000180	1.40537	2.07059	1.62277	0	4.04888	2.60643	1.5341	0	0	SMSRO_SF000180	0.394048	2.27269	1	1	SMSRO_SF000180	1.13542	2.27269	0.652374	0.829491
SMSRO_SF000190	11.2429	10.353	19.4732	1.418	12.1467	11.7289	3.06821	1.91229	0	SMSRO_SF000190	-0.68304	3.52959	0.426853	1	SMSRO_SF000190	2.72337	3.52959	0.00529925	0.0343578
SMSRO_SF000210	1.40537	0	1.62277	1.418	2.69926	2.60643	0	0	0	SMSRO_SF000210	0.929391	2.15983	0.709028	1	SMSRO_SF000210	2.5589	2.15983	0.512317	0.724285
SMSRO_SF000220	0	0	0	4.25399	1.34963	0	0	3.82458	0	SMSRO_SF000220	3.44165	2.10834	0.209747	1	SMSRO_SF000220	-2.77313	2.10834	0.554093	0.744384
SMSRO_SF000240	4.2161	0	1.62277	0	1.34963	0	0	0	0	SMSRO_SF000240	-1.84634	2.04341	0.4576	1	SMSRO_SF000240	3.37964	2.04341	0.304801	0.531501
SMSRO_SF000250	23.8912	16.5647	55.1741	19.8519	37.7896	9.12252	4.60231	0	16.4661	SMSRO_SF000250	-0.522024	4.58422	0.50443	1	SMSRO_SF000250	2.28615	4.58422	0.0114392	0.0584496
SMSRO_SF000290	32.3234	49.6942	81.1384	21.2699	60.7333	43.0061	4.60231	5.73687	13.7218	SMSRO_SF000290	-0.378168	5.26979	0.482978	1	SMSRO_SF000290	2.82821	5.26979	1.37719e-05	0.000335386
SMSRO_SF000370	1.40537	2.07059	8.11384	1.418	5.39851	9.12252	7.67052	1.91229	5.48871	SMSRO_SF000370	0.448412	3.01031	0.753959	1	SMSRO_SF000370	-0.37567	3.01031	0.844631	0.971077
SMSRO_SF000400	15.459	6.21177	17.8504	21.2699	14.8459	15.6386	6.13642	5.73687	30.1879	SMSRO_SF000400	0.355851	4.15629	0.614107	1	SMSRO_SF000400	0.0483158	4.15629	1	1
SMSRO_SF000410	25.2966	8.28236	0	0	0	13.0322	9.20463	1.91229	16.4661	SMSRO_SF000410	-1.33033	3.50251	0.387045	1	SMSRO_SF000410	0.318306	3.50251	0.895236	1
SMSRO_SF000420	11.2429	8.28236	17.8504	5.67198	13.4963	9.12252	1.5341	3.82458	0	SMSRO_SF000420	-0.404881	3.52837	0.621626	1	SMSRO_SF000420	2.57062	3.52837	0.00446302	0.0307141
SMSRO_SF000470	82.9166	57.9765	137.935	49.6298	102.572	93.8316	23.0116	21.0352	19.2105	SMSRO_SF000470	-0.184338	6.12773	0.674114	1	SMSRO_SF000470	2.12254	6.12773	7.64314e-06	0.000209624
SMSRO_SF000520	4.2161	0	0	2.83599	5.39851	0	0	0	0	SMSRO_SF000520	0.754884	2.26839	0.811513	1	SMSRO_SF000520	2.97952	2.26839	0.557355	0.74728
SMSRO_SF000530	0	0	3.24553	1.418	1.34963	1.30322	1.5341	0	0	SMSRO_SF000530	0.256883	2.10538	1	1	SMSRO_SF000530	0.632965	2.10538	1	1
SMSRO_SF000540	2.81073	6.21177	14.6049	1.418	5.39851	18.245	1.5341	1.91229	2.74435	SMSRO_SF000540	0.0984646	3.2642	1	1	SMSRO_SF000540	1.86941	3.2642	0.117366	0.285613
SMSRO_SF000550	4.2161	0	4.8683	2.83599	16.1955	0	1.5341	1.91229	2.74435	SMSRO_SF000550	0.965025	2.86787	0.444549	1	SMSRO_SF000550	0.606761	2.86787	0.804889	0.94055
SMSRO_SF000570	25.2966	24.8471	50.3058	43.9579	59.3836	59.948	12.2728	36.3335	19.2105	SMSRO_SF000570	0.694533	5.35367	0.141394	1	SMSRO_SF000570	0.575353	5.35367	0.290342	0.517219
SMSRO_SF000580	4.2161	4.14118	9.7366	0	5.39851	0	0	0	0	SMSRO_SF000580	-1.64909	2.56666	0.238975	1	SMSRO_SF000580	4.81028	2.56666	0.0156403	0.0737633
SMSRO_SF000600	1.40537	0	4.8683	2.83599	2.69926	0	0	0	0	SMSRO_SF000600	-0.230621	2.21983	1	1	SMSRO_SF000600	3.4189	2.21983	0.181329	0.381097
SMSRO_SF000630	11.2429	39.3412	27.587	104.932	67.4814	44.3094	47.5572	45.8949	30.1879	SMSRO_SF000630	1.49615	5.65422	0.00287722	0.335375	SMSRO_SF000630	-0.707951	5.65422	0.190683	0.39252
SMSRO_SF000640	2.81073	0	9.7366	1.418	2.69926	7.8193	0	0	0	SMSRO_SF000640	-0.0938437	2.63965	1	1	SMSRO_SF000640	4.33385	2.63965	0.0571962	0.177489
SMSRO_SF000650	49.1878	62.1177	60.0424	55.3018	43.1881	41.7029	0	0	35.6766	SMSRO_SF000650	-0.287336	5.39323	0.693614	1	SMSRO_SF000650	2.41639	5.39323	0.00392415	0.0277218
SMSRO_SF000660	186.914	115.953	220.696	165.905	237.535	179.844	65.9665	47.8072	71.3532	SMSRO_SF000660	0.149915	7.21237	0.639518	1	SMSRO_SF000660	1.5096	7.21237	1.76419e-05	0.000411277
SMSRO_SF000670	1.40537	0	1.62277	9.92597	2.69926	0	0	1.91229	0	SMSRO_SF000670	1.78474	2.42288	0.270253	1	SMSRO_SF000670	0.566937	2.42288	1	1
SMSRO_SF000680	9.83756	8.28236	4.8683	5.67198	4.04888	3.90965	3.06821	0	0	SMSRO_SF000680	-0.741073	2.97423	0.438226	1	SMSRO_SF000680	2.41025	2.97423	0.0244657	0.0991925
SMSRO_SF000690	271.236	190.494	48.683	489.208	129.564	147.263	348.242	40.1581	164.661	SMSRO_SF000690	0.584031	7.69706	0.385068	1	SMSRO_SF000690	-0.118461	7.69706	0.86412	0.985094
SMSRO_SF000700	12.6483	10.353	8.11384	0	5.39851	3.90965	7.67052	3.82458	10.9774	SMSRO_SF000700	-1.67142	3.31743	0.0508544	1	SMSRO_SF000700	0.508714	3.31743	0.591715	0.77686
SMSRO_SF000730	1.40537	0	3.24553	1.418	2.69926	2.60643	0	1.91229	2.74435	SMSRO_SF000730	0.416316	2.3299	1	1	SMSRO_SF000730	0.264819	2.3299	1	1
SMSRO_SF000760	42.161	43.4824	56.7968	26.9419	48.5866	46.9158	18.4093	19.1229	38.4209	SMSRO_SF000760	-0.215366	5.3661	0.642017	1	SMSRO_SF000760	0.957283	5.3661	0.0495191	0.161456
SMSRO_SF000770	1.40537	2.07059	8.11384	0	4.04888	6.51608	1.5341	5.73687	0	SMSRO_SF000770	-0.117142	2.72886	1	1	SMSRO_SF000770	0.564087	2.72886	0.821447	0.952143
SMSRO_SF000780	0	6.21177	17.8504	0	0	6.51608	0	9.56145	0	SMSRO_SF000780	-1.78016	2.92631	0.306328	1	SMSRO_SF000780	1.24678	2.92631	0.490957	0.707601
SMSRO_SF000790	12.6483	4.14118	14.6049	8.50797	21.594	7.8193	4.60231	0	2.74435	SMSRO_SF000790	0.236721	3.62426	0.798038	1	SMSRO_SF000790	1.97822	3.62426	0.0368761	0.130254
SMSRO_SF000910	11.2429	26.9177	9.7366	14.18	9.4474	16.9418	19.9434	7.64916	16.4661	SMSRO_SF000910	-0.19506	4.14907	0.807442	1	SMSRO_SF000910	0.0715281	4.14907	0.92718	1
SMSRO_SF000930	56.2147	51.7648	55.1741	49.6298	40.4888	54.7351	30.6821	22.9475	24.6992	SMSRO_SF000930	-0.173249	5.54684	0.657667	1	SMSRO_SF000930	1.03954	5.54684	0.00865973	0.0482101
SMSRO_SF000950	12.6483	8.28236	11.3594	8.50797	12.1467	22.1547	21.4775	17.2106	30.1879	SMSRO_SF000950	0.388067	4.23711	0.562178	1	SMSRO_SF000950	-1.03128	4.23711	0.0957339	0.246204
SMSRO_SF001000	5.62147	8.28236	11.3594	11.344	8.09777	23.4579	4.60231	9.56145	21.9548	SMSRO_SF001000	0.765315	3.86783	0.321692	1	SMSRO_SF001000	-0.420362	3.86783	0.641769	0.825109
SMSRO_SF001020	164.428	165.647	154.163	133.292	157.906	157.689	257.73	189.317	279.924	SMSRO_SF001020	-0.108209	7.54516	0.702537	1	SMSRO_SF001020	-0.582056	7.54516	0.031644	0.117562
SMSRO_SF001040	18.2698	12.4235	16.2277	7.08998	8.09777	9.12252	3.06821	3.82458	5.48871	SMSRO_SF001040	-0.947131	3.66649	0.130926	1	SMSRO_SF001040	1.94773	3.66649	0.0102978	0.0546983
SMSRO_SF001050	4.2161	6.21177	3.24553	1.418	4.04888	5.21287	1.5341	0	0	SMSRO_SF001050	-0.297436	2.64607	0.840335	1	SMSRO_SF001050	2.44134	2.64607	0.104972	0.263135
SMSRO_SF001080	4.2161	4.14118	11.3594	7.08998	8.09777	5.21287	3.06821	1.91229	0	SMSRO_SF001080	0.035921	3.09585	1	1	SMSRO_SF001080	1.68612	3.09585	0.115041	0.281933
SMSRO_SF001090	9.83756	6.21177	6.49107	9.92597	5.39851	6.51608	0	0	0	SMSRO_SF001090	-0.0727078	3.09158	1	1	SMSRO_SF001090	5.13379	3.09158	0.00119789	0.0117583
SMSRO_SF001160	4.2161	6.21177	9.7366	38.2859	9.4474	11.7289	7.67052	5.73687	2.74435	SMSRO_SF001160	1.5361	3.854	0.0521833	1	SMSRO_SF001160	0.231451	3.854	0.870697	0.990153
SMSRO_SF001170	44.9717	35.2	74.6473	53.8838	59.3836	58.6447	42.9549	32.5089	49.3984	SMSRO_SF001170	0.142381	5.74839	0.731515	1	SMSRO_SF001170	0.328687	5.74839	0.458734	0.675475
SMSRO_SF001200	4.2161	2.07059	9.7366	5.67198	4.04888	5.21287	3.06821	0	10.9774	SMSRO_SF001200	-0.125264	3.01927	1	1	SMSRO_SF001200	0.361617	3.01927	0.857594	0.980033
SMSRO_SF001210	0	2.07059	0	1.418	0	1.30322	1.5341	1.91229	0	SMSRO_SF001210	0.536832	2.04893	1	1	SMSRO_SF001210	-0.928242	2.04893	1	1
SMSRO_SF001230	248.75	273.318	269.379	282.181	199.745	247.611	297.616	258.159	386.954	SMSRO_SF001230	-0.116752	8.10946	0.65298	1	SMSRO_SF001230	-0.246536	8.10946	0.338404	0.555078
SMSRO_SF001280	42.161	31.0589	79.5156	62.3918	70.1807	57.3415	58.296	53.5441	46.654	SMSRO_SF001280	0.303214	5.89155	0.463136	1	SMSRO_SF001280	-0.0528357	5.89155	0.934823	1
SMSRO_SF001290	129.294	124.235	126.576	140.382	106.621	93.8316	128.865	116.65	82.3306	SMSRO_SF001290	-0.159384	6.90816	0.618641	1	SMSRO_SF001290	0.197832	6.90816	0.531456	0.728798
SMSRO_SF001300	16.8644	10.353	35.7009	18.4339	31.0414	27.3675	6.13642	5.73687	16.4661	SMSRO_SF001300	0.272828	4.48554	0.663474	1	SMSRO_SF001300	1.24105	4.48554	0.077473	0.216622
SMSRO_SF001330	0	2.07059	0	1.418	2.69926	3.90965	3.06821	5.73687	2.74435	SMSRO_SF001330	1.94989	2.48081	0.256262	1	SMSRO_SF001330	-2.39106	2.48081	0.160869	0.352535
SMSRO_SF001360	22.4859	43.4824	53.5513	18.4339	35.0903	43.0061	4.60231	5.73687	5.48871	SMSRO_SF001360	-0.293919	4.88867	0.577405	1	SMSRO_SF001360	2.87024	4.88867	1.65424e-05	0.000395532
SMSRO_SF001370	42.161	53.8354	71.4018	22.6879	48.5866	41.7029	10.7387	15.2983	30.1879	SMSRO_SF001370	-0.559919	5.35011	0.230454	1	SMSRO_SF001370	1.63493	5.35011	0.00214112	0.0181509
SMSRO_SF001430	73.0791	43.4824	25.9643	89.3337	66.1318	89.9219	69.0347	74.5793	71.3532	SMSRO_SF001430	0.768268	6.14005	0.0519398	1	SMSRO_SF001430	-0.576834	6.14005	0.161051	0.352535
SMSRO_SF001440	43.5664	31.0589	50.3058	43.9579	66.1318	65.1608	59.8301	61.1932	79.5862	SMSRO_SF001440	0.476422	5.87362	0.203026	1	SMSRO_SF001440	-0.654946	5.87362	0.0924856	0.242102
SMSRO_SF001450	0	2.07059	4.8683	1.418	0	1.30322	0	0	0	SMSRO_SF001450	-1.16176	2.10979	0.541304	1	SMSRO_SF001450	3.4684	2.10979	0.174049	0.370974
SMSRO_SF001470	40.7556	20.7059	40.5692	60.9738	47.237	36.4901	35.2844	36.3335	21.9548	SMSRO_SF001470	0.478502	5.38485	0.256714	1	SMSRO_SF001470	0.118166	5.38485	0.859063	0.98051
SMSRO_SF001500	28.1073	43.4824	38.9464	28.3599	29.6918	29.974	53.6936	80.3161	46.654	SMSRO_SF001500	-0.311696	5.48216	0.446941	1	SMSRO_SF001500	-0.729297	5.48216	0.0756241	0.212729
SMSRO_SF001530	70.2683	66.2589	61.6651	109.186	71.5303	67.7673	85.9098	72.667	41.1653	SMSRO_SF001530	0.322558	6.2423	0.392821	1	SMSRO_SF001530	-0.0377381	6.2423	0.9721	1
SMSRO_SF001550	54.8093	31.0589	17.8504	77.9897	32.3911	14.3354	24.5457	49.7195	8.23306	SMSRO_SF001550	0.253906	5.26585	0.711811	1	SMSRO_SF001550	0.31078	5.26585	0.65092	0.829491
SMSRO_SF001560	4261.07	3741.56	3198.47	3702.39	3758.71	2033.02	1988.2	2134.11	2225.67	SMSRO_SF001560	-0.238738	11.5549	0.297245	1	SMSRO_SF001560	0.8197	11.5549	0.000386468	0.00490315
SMSRO_SF001570	4258.26	4130.83	4019.59	4536.17	5028.71	4490.88	6079.65	4650.69	5002.96	SMSRO_SF001570	0.179769	12.1959	0.306124	1	SMSRO_SF001570	-0.342826	12.1959	0.0514573	0.167191
SMSRO_SF001580	0	4.14118	3.24553	0	0	0	0	1.91229	5.48871	SMSRO_SF001580	-3.74966	2.1841	0.11831	1	SMSRO_SF001580	0.108448	2.1841	1	1
SMSRO_SF001620	2.81073	0	25.9643	0	4.04888	0	0	0	0	SMSRO_SF001620	-2.67778	2.80862	0.133707	1	SMSRO_SF001620	5.46426	2.80862	0.0203038	0.0868501
SMSRO_SF001630	482.041	501.083	225.565	458.012	230.786	132.928	266.934	665.477	403.42	SMSRO_SF001630	-0.556737	8.55538	0.191827	1	SMSRO_SF001630	-0.144192	8.55538	0.738691	0.894138
SMSRO_SF001640	19.6751	49.6942	29.2098	24.1059	48.5866	43.0061	10.7387	21.0352	0	SMSRO_SF001640	0.249286	4.96792	0.70517	1	SMSRO_SF001640	1.51794	4.96792	0.0238276	0.096816
SMSRO_SF001690	23.8912	18.6353	12.9821	21.2699	66.1318	29.974	24.5457	30.5966	13.7218	SMSRO_SF001690	1.06734	4.94607	0.0584868	1	SMSRO_SF001690	-0.328299	4.94607	0.613129	0.797966
SMSRO_SF001700	231.885	169.788	245.038	147.472	265.877	242.398	39.8867	17.2106	16.4661	SMSRO_SF001700	0.0177668	7.30633	0.960525	1	SMSRO_SF001700	3.06674	7.30633	1.60031e-14	3.73073e-12
SMSRO_SF001710	2.81073	8.28236	1.62277	8.50797	6.74814	1.30322	1.5341	0	2.74435	SMSRO_SF001710	0.425834	2.80731	0.758005	1	SMSRO_SF001710	1.46376	2.80731	0.282213	0.508037
SMSRO_SF001750	29.5127	12.4235	9.7366	36.8679	10.797	18.245	7.67052	11.4737	8.23306	SMSRO_SF001750	0.31827	4.31573	0.642318	1	SMSRO_SF001750	0.925117	4.31573	0.213287	0.424979
SMSRO_SF001790	476.419	552.848	412.183	433.907	466.971	341.443	168.751	91.7899	109.774	SMSRO_SF001790	-0.213258	8.42579	0.412765	1	SMSRO_SF001790	1.94262	8.42579	4.04593e-12	6.28805e-10
SMSRO_SF001820	2.81073	0	4.8683	7.08998	1.34963	2.60643	0	1.91229	2.74435	SMSRO_SF001820	0.413861	2.56415	0.829596	1	SMSRO_SF001820	0.884464	2.56415	1	1
SMSRO_SF001890	19.6751	4.14118	0	12.762	18.8948	10.4257	3.06821	0	2.74435	SMSRO_SF001890	0.759476	3.57331	0.422143	1	SMSRO_SF001890	1.96587	3.57331	0.114734	0.28155
SMSRO_SF001900	1.40537	4.14118	6.49107	2.83599	1.34963	9.12252	0	0	0	SMSRO_SF001900	0.172251	2.6433	1	1	SMSRO_SF001900	4.21913	2.6433	0.0430125	0.146651
SMSRO_SF001910	0	0	1.62277	5.67198	1.34963	11.7289	0	9.56145	0	SMSRO_SF001910	3.12756	2.7608	0.0558757	1	SMSRO_SF001910	-2.1652	2.7608	0.367667	0.58571
SMSRO_SF001920	2.81073	33.1294	30.8326	8.50797	12.1467	15.6386	0	3.82458	0	SMSRO_SF001920	-0.846712	3.9208	0.309122	1	SMSRO_SF001920	3.85735	3.9208	0.000435744	0.00541774
SMSRO_SF001930	0	14.4941	48.683	31.1959	41.8385	58.6447	18.4093	7.64916	0	SMSRO_SF001930	1.05706	4.86221	0.256247	1	SMSRO_SF001930	1.1701	4.86221	0.199329	0.405397
SMSRO_SF001940	0	0	1.62277	0	1.34963	1.30322	1.5341	0	0	SMSRO_SF001940	0.556845	1.98038	1	1	SMSRO_SF001940	-0.146244	1.98038	1	1
SMSRO_SF001960	1.40537	2.07059	1.62277	0	4.04888	2.60643	0	1.91229	0	SMSRO_SF001960	0.394007	2.27462	1	1	SMSRO_SF001960	1.10992	2.27462	0.652473	0.829491
SMSRO_SF001970	8.4322	6.21177	12.9821	5.67198	10.797	11.7289	9.20463	1.91229	13.7218	SMSRO_SF001970	0.019425	3.60827	1	1	SMSRO_SF001970	0.220393	3.60827	0.891441	1
SMSRO_SF001980	1.40537	0	3.24553	0	12.1467	0	0	0	0	SMSRO_SF001980	1.24615	2.41811	0.525972	1	SMSRO_SF001980	3.0264	2.41811	0.383768	0.602464
SMSRO_SF002010	11.2429	12.4235	9.7366	5.67198	12.1467	13.0322	6.13642	7.64916	16.4661	SMSRO_SF002010	-0.0990157	3.75888	0.91305	1	SMSRO_SF002010	0.223159	3.75888	0.898594	1
SMSRO_SF002060	646.469	428.612	253.152	562.944	376.546	229.366	246.991	374.809	214.06	SMSRO_SF002060	-0.186281	8.54817	0.615369	1	SMSRO_SF002060	0.666531	8.54817	0.072375	0.208334
SMSRO_SF002070	2723.6	2600.66	1887.28	2743.82	2021.74	1150.74	1891.55	4700.41	2409.54	SMSRO_SF002070	-0.285712	11.2652	0.38663	1	SMSRO_SF002070	-0.319899	11.2652	0.332314	0.550021
SMSRO_SF002080	5454.23	6182.78	5520.65	6270.38	6291.97	6793.67	6805.29	5379.27	5614.95	SMSRO_SF002080	0.17412	12.5599	0.313912	1	SMSRO_SF002080	-0.0535405	12.5599	0.758675	0.906502
SMSRO_SF002090	3660.98	3669.09	3049.18	3478.34	3521.18	4305.83	4145.15	4025.37	4506.23	SMSRO_SF002090	0.123448	11.8997	0.493864	1	SMSRO_SF002090	-0.288248	11.8997	0.110204	0.27295
SMSRO_SF002150	1.40537	0	1.62277	0	2.69926	2.60643	0	1.91229	0	SMSRO_SF002150	0.636296	2.16255	0.725742	1	SMSRO_SF002150	0.58371	2.16255	1	1
SMSRO_SF002200	0	0	3.24553	0	1.34963	0	1.5341	0	0	SMSRO_SF002200	-1.01545	1.98259	1	1	SMSRO_SF002200	0.652438	1.98259	1	1
SMSRO_SF002210	0	0	4.8683	2.83599	1.34963	2.60643	0	0	0	SMSRO_SF002210	0.411339	2.2187	1	1	SMSRO_SF002210	3.06816	2.2187	0.305738	0.531714
SMSRO_SF002240	0	0	4.8683	0	1.34963	2.60643	0	0	0	SMSRO_SF002240	-0.269148	2.10503	1	1	SMSRO_SF002240	3.06582	2.10503	0.336158	0.553383
SMSRO_SF002250	2.81073	10.353	12.9821	8.50797	9.4474	5.21287	1.5341	15.2983	16.4661	SMSRO_SF002250	-0.147392	3.57175	0.914412	1	SMSRO_SF002250	-0.301056	3.57175	0.746811	0.900907
SMSRO_SF002270	289.505	312.659	316.44	272.255	299.617	304.953	474.038	476.16	397.931	SMSRO_SF002270	-0.0658316	8.45943	0.765348	1	SMSRO_SF002270	-0.557616	8.45943	0.0117833	0.0597902
SMSRO_SF002280	22.4859	31.0589	14.6049	32.6139	26.9926	22.1547	19.9434	51.6318	16.4661	SMSRO_SF002280	0.273881	4.88881	0.664423	1	SMSRO_SF002280	-0.396288	4.88881	0.536873	0.731112
SMSRO_SF002290	1194.56	1223.72	1098.61	1371.2	1132.34	1308.43	1716.66	1627.36	1608.19	SMSRO_SF002290	0.116412	10.4172	0.526312	1	SMSRO_SF002290	-0.494394	10.4172	0.00707259	0.0413491
SMSRO_SF002330	179.887	167.718	134.69	232.551	153.858	138.141	204.036	267.72	175.639	SMSRO_SF002330	0.119259	7.54596	0.69616	1	SMSRO_SF002330	-0.428229	7.54596	0.163474	0.356334
SMSRO_SF002340	267.02	256.753	210.96	262.329	170.053	211.121	340.571	441.739	441.841	SMSRO_SF002340	-0.191825	8.18514	0.463375	1	SMSRO_SF002340	-0.732658	8.18514	0.00453458	0.0308649
SMSRO_SF002350	30.9181	51.7648	37.3236	24.1059	35.0903	58.6447	76.7052	172.106	107.03	SMSRO_SF002350	-0.00826451	6.07865	1	1	SMSRO_SF002350	-1.5747	6.07865	0.000578237	0.00674008
SMSRO_SF002360	43.5664	53.8354	25.9643	43.9579	31.0414	29.974	53.6936	107.088	65.8645	SMSRO_SF002360	-0.224325	5.72223	0.630503	1	SMSRO_SF002360	-0.882936	5.72223	0.046535	0.154702
SMSRO_SF002370	18.2698	26.9177	32.4553	31.1959	24.2933	33.8836	44.489	53.5441	27.4435	SMSRO_SF002370	0.212219	5.15544	0.684325	1	SMSRO_SF002370	-0.720891	5.15544	0.130485	0.307654
SMSRO_SF002380	57.62	53.8354	73.0245	75.1538	75.5792	56.0383	44.489	57.3687	27.4435	SMSRO_SF002380	0.160039	5.94935	0.69485	1	SMSRO_SF002380	0.487857	5.94935	0.209608	0.419441
SMSRO_SF002430	16.8644	6.21177	19.4732	17.0159	16.1955	14.3354	6.13642	15.2983	16.4661	SMSRO_SF002430	0.122474	4.13281	0.870446	1	SMSRO_SF002430	0.255585	4.13281	0.752683	0.905064
SMSRO_SF002440	143.347	113.882	141.181	109.186	139.012	192.876	111.99	133.86	142.706	SMSRO_SF002440	0.143985	7.12778	0.646123	1	SMSRO_SF002440	0.0472891	7.12778	0.896933	1
SMSRO_SF002460	0	4.14118	0	1.418	0	1.30322	0	0	0	SMSRO_SF002460	-0.336804	1.98561	1	1	SMSRO_SF002460	2.66204	1.98561	0.546707	0.739195
SMSRO_SF002480	36.5395	43.4824	16.2277	59.5558	35.0903	27.3675	23.0116	17.2106	19.2105	SMSRO_SF002480	0.346871	5.10985	0.512254	1	SMSRO_SF002480	0.670005	5.10985	0.24305	0.460191
SMSRO_SF002490	106.808	115.953	121.708	163.069	87.7258	139.444	190.229	286.843	194.849	SMSRO_SF002490	0.180108	7.31028	0.576142	1	SMSRO_SF002490	-0.965058	7.31028	0.00254882	0.0202861
SMSRO_SF002500	2.81073	6.21177	9.7366	15.5979	1.34963	7.8193	0	1.91229	5.48871	SMSRO_SF002500	0.398156	3.16398	0.747763	1	SMSRO_SF002500	1.45795	3.16398	0.346174	0.563363
SMSRO_SF002510	89.9435	72.4707	82.7611	65.2278	99.8725	131.625	70.5688	70.7547	76.8419	SMSRO_SF002510	0.272207	6.4621	0.429047	1	SMSRO_SF002510	0.176847	6.4621	0.647508	0.828043
SMSRO_SF002520	278.263	151.153	460.866	449.505	353.603	587.751	365.117	189.317	570.825	SMSRO_SF002520	0.640547	8.57637	0.107294	1	SMSRO_SF002520	-0.329801	8.57637	0.407757	0.627966
SMSRO_SF002530	2.81073	8.28236	3.24553	1.418	4.04888	6.51608	1.5341	1.91229	0	SMSRO_SF002530	-0.169281	2.72953	1	1	SMSRO_SF002530	1.67042	2.72953	0.178664	0.378645
SMSRO_SF002570	37.9449	35.2	34.0781	48.2118	24.2933	32.5804	88.978	38.2458	63.1201	SMSRO_SF002570	-0.033714	5.57166	1	1	SMSRO_SF002570	-0.831929	5.57166	0.0599347	0.184453
SMSRO_SF002600	383.665	323.012	287.23	364.425	341.456	364.901	371.253	409.23	472.029	SMSRO_SF002600	0.105602	8.53667	0.646419	1	SMSRO_SF002600	-0.326983	8.53667	0.149722	0.340391
SMSRO_SF002610	133.51	153.224	124.953	187.175	118.767	113.38	216.309	244.773	266.202	SMSRO_SF002610	0.0278363	7.45272	0.942341	1	SMSRO_SF002610	-0.818994	7.45272	0.00496162	0.0328135
SMSRO_SF002620	73.0791	49.6942	90.875	49.6298	64.7821	58.6447	26.0798	43.9826	43.9097	SMSRO_SF002620	-0.311121	5.8892	0.43856	1	SMSRO_SF002620	0.935622	5.8892	0.0253408	0.101636
SMSRO_SF002630	37.9449	39.3412	97.366	49.6298	36.44	40.3997	35.2844	19.1229	43.9097	SMSRO_SF002630	-0.468227	5.5766	0.334835	1	SMSRO_SF002630	0.845741	5.5766	0.0959735	0.246204
SMSRO_SF002640	0	0	12.9821	0	4.04888	2.60643	0	0	0	SMSRO_SF002640	-0.913306	2.47335	0.577382	1	SMSRO_SF002640	4.35785	2.47335	0.111376	0.274758
SMSRO_SF002700	36.5395	18.6353	51.9285	17.0159	35.0903	40.3997	19.9434	7.64916	27.4435	SMSRO_SF002700	-0.220096	4.99889	0.716204	1	SMSRO_SF002700	0.997153	4.99889	0.104345	0.262269
SMSRO_SF002740	4.2161	0	0	4.25399	0	2.60643	0	0	2.74435	SMSRO_SF002740	0.505452	2.27391	0.808153	1	SMSRO_SF002740	0.922812	2.27391	1	1
SMSRO_SF002800	1.40537	4.14118	0	4.25399	2.69926	1.30322	0	0	2.74435	SMSRO_SF002800	0.627478	2.33213	1	1	SMSRO_SF002800	1.0947	2.33213	0.657938	0.83303
SMSRO_SF002810	109.619	120.094	98.9888	130.456	87.7258	69.0705	46.0231	91.7899	87.8193	SMSRO_SF002810	-0.194206	6.5945	0.591223	1	SMSRO_SF002810	0.557598	6.5945	0.148161	0.338627
SMSRO_SF002890	0	2.07059	8.11384	0	6.74814	1.30322	1.5341	0	0	SMSRO_SF002890	-0.307402	2.47347	0.865842	1	SMSRO_SF002890	2.10703	2.47347	0.281473	0.507195
SMSRO_SF002900	19.6751	6.21177	16.2277	14.18	14.8459	14.3354	0	3.82458	5.48871	SMSRO_SF002900	0.00302542	3.83681	1	1	SMSRO_SF002900	2.32917	3.83681	0.00788202	0.044954
SMSRO_SF002930	0	4.14118	1.62277	0	0	0	1.5341	0	0	SMSRO_SF002930	-3.3741	1.98863	0.180623	1	SMSRO_SF002930	1.21358	1.98863	0.673843	0.842459
SMSRO_SF002940	2.81073	4.14118	8.11384	8.50797	10.797	13.0322	4.60231	1.91229	5.48871	SMSRO_SF002940	1.08524	3.34	0.148881	1	SMSRO_SF002940	0.335465	3.34	1	1
SMSRO_SF002950	21.0805	14.4941	8.11384	22.6879	8.09777	18.245	4.60231	11.4737	8.23306	SMSRO_SF002950	0.150191	4.04763	0.878533	1	SMSRO_SF002950	0.868669	4.04763	0.252009	0.474266
SMSRO_SF002980	512.959	585.977	373.236	731.686	450.776	291.92	848.36	1281.23	1171.84	SMSRO_SF002980	0.00253187	9.4419	0.997535	1	SMSRO_SF002980	-1.16496	9.4419	8.41843e-05	0.00135348
SMSRO_SF002990	78.7005	57.9765	40.5692	77.9897	40.4888	33.8836	23.0116	19.1229	32.9322	SMSRO_SF002990	-0.225864	5.60475	0.632126	1	SMSRO_SF002990	1.26388	5.60475	0.01084	0.0566294
SMSRO_SF003020	35.1342	24.8471	42.1919	15.5979	37.7896	29.974	23.0116	26.772	24.6992	SMSRO_SF003020	-0.299158	5.01469	0.538974	1	SMSRO_SF003020	0.466572	5.01469	0.382514	0.601508
SMSRO_SF003060	2.81073	0	0	0	1.34963	1.30322	0	0	0	SMSRO_SF003060	-0.205862	1.97808	1	1	SMSRO_SF003060	2.52481	1.97808	0.530922	0.728798
SMSRO_SF003100	3150.83	3312.94	2771.69	3746.34	3611.6	2778.46	2258.2	4295	2006.12	SMSRO_SF003100	0.134331	11.6014	0.599381	1	SMSRO_SF003100	0.108985	11.6014	0.669663	0.841025
SMSRO_SF003130	12.6483	6.21177	8.11384	28.3599	14.8459	10.4257	19.9434	21.0352	27.4435	SMSRO_SF003130	0.93477	4.28821	0.120023	1	SMSRO_SF003130	-1.26798	4.28821	0.0456721	0.153752
SMSRO_SF003170	521.391	480.377	376.482	612.574	408.937	428.758	681.142	583.248	551.615	SMSRO_SF003170	0.072615	9.01986	0.762578	1	SMSRO_SF003170	-0.399883	9.01986	0.09358	0.243752
SMSRO_SF003180	68.863	64.1883	56.7968	76.5717	64.7821	99.0445	96.6486	68.8424	90.5637	SMSRO_SF003180	0.339528	6.31211	0.318311	1	SMSRO_SF003180	-0.429551	6.31211	0.22106	0.433064
SMSRO_SF003210	40.7556	64.1883	51.9285	41.1219	70.1807	78.193	76.7052	101.351	115.263	SMSRO_SF003210	0.286952	6.19615	0.485024	1	SMSRO_SF003210	-0.90096	6.19615	0.0191375	0.0839797
SMSRO_SF003220	7.02683	6.21177	1.62277	2.83599	2.69926	5.21287	10.7387	5.73687	0	SMSRO_SF003220	-0.440917	3.01105	0.72918	1	SMSRO_SF003220	-0.268781	3.01105	1	1
SMSRO_SF003230	14.0537	22.7765	29.2098	46.7938	20.2444	18.245	3.06821	9.56145	2.74435	SMSRO_SF003230	0.370071	4.48519	0.551825	1	SMSRO_SF003230	2.027	4.48519	0.00756186	0.0436621
SMSRO_SF003240	1.40537	0	3.24553	0	1.34963	0	0	0	0	SMSRO_SF003240	-1.51038	1.98171	0.665534	1	SMSRO_SF003240	3.05017	1.98171	0.293999	0.518741
SMSRO_SF003280	39.3503	55.9059	60.0424	48.2118	35.0903	44.3094	44.489	51.6318	46.654	SMSRO_SF003280	-0.274387	5.65245	0.471909	1	SMSRO_SF003280	0.113408	5.65245	0.812803	0.947424
SMSRO_SF003290	171.455	198.777	193.109	130.456	171.403	261.947	253.127	152.983	219.548	SMSRO_SF003290	0.00428815	7.62855	1	1	SMSRO_SF003290	-0.154203	7.62855	0.639206	0.823855
SMSRO_SF003310	7.02683	16.5647	1.62277	11.344	21.594	40.3997	21.4775	26.772	65.8645	SMSRO_SF003310	1.57951	4.68361	0.0426396	1	SMSRO_SF003310	-2.17247	4.68361	0.00356381	0.0262708
SMSRO_SF003320	4.2161	18.6353	0	7.08998	6.74814	15.6386	4.60231	19.1229	27.4435	SMSRO_SF003320	0.43361	3.79095	0.722432	1	SMSRO_SF003320	-1.16944	3.79095	0.24637	0.465174
SMSRO_SF003330	118.051	124.235	121.708	138.964	105.271	118.593	222.445	189.317	236.014	SMSRO_SF003330	-0.00428512	7.27551	1	1	SMSRO_SF003330	-0.828933	7.27551	0.00282733	0.0216995
SMSRO_SF003340	7.02683	18.6353	17.8504	14.18	12.1467	26.0643	15.341	34.4212	43.9097	SMSRO_SF003340	0.296256	4.54397	0.712583	1	SMSRO_SF003340	-1.08742	4.54397	0.079013	0.219611
SMSRO_SF003350	18.2698	24.8471	14.6049	24.1059	16.1955	28.6708	32.2162	36.3335	41.1653	SMSRO_SF003350	0.274258	4.85376	0.612514	1	SMSRO_SF003350	-0.92401	4.85376	0.0606116	0.185922
SMSRO_SF003360	32.3234	39.3412	32.4553	43.9579	35.0903	45.6126	72.1029	84.1407	76.8419	SMSRO_SF003360	0.26769	5.7479	0.507016	1	SMSRO_SF003360	-1.16504	5.7479	0.00181686	0.0159082
SMSRO_SF003370	67.4576	76.6118	74.6473	77.9897	62.0829	39.0965	65.9665	55.4564	79.5862	SMSRO_SF003370	-0.287373	6.11683	0.450207	1	SMSRO_SF003370	0.129347	6.11683	0.757736	0.906465
SMSRO_SF003390	5.62147	6.21177	8.11384	7.08998	10.797	5.21287	12.2728	13.386	30.1879	SMSRO_SF003390	0.206516	3.74749	0.886249	1	SMSRO_SF003390	-1.39547	3.74749	0.0538023	0.170359
SMSRO_SF003400	4.2161	8.28236	11.3594	11.344	13.4963	6.51608	7.67052	22.9475	8.23306	SMSRO_SF003400	0.402487	3.76196	0.655944	1	SMSRO_SF003400	-0.716935	3.76196	0.403598	0.623621
SMSRO_SF003410	314.802	254.683	236.924	250.985	183.549	139.444	217.843	321.265	288.157	SMSRO_SF003410	-0.493368	7.95345	0.0896058	1	SMSRO_SF003410	-0.0315258	7.95345	0.910578	1
SMSRO_SF003430	233.291	258.824	196.355	221.207	229.437	276.282	323.696	271.545	304.623	SMSRO_SF003430	0.0813442	8.02303	0.75593	1	SMSRO_SF003430	-0.389087	8.02303	0.125246	0.29832
SMSRO_SF003460	5.62147	12.4235	11.3594	9.92597	12.1467	13.0322	6.13642	9.56145	0	SMSRO_SF003460	0.283151	3.64013	0.758125	1	SMSRO_SF003460	0.736305	3.64013	0.362384	0.581123
SMSRO_SF003480	26.702	14.4941	21.096	14.18	28.3422	11.7289	27.6139	17.2106	8.23306	SMSRO_SF003480	-0.215818	4.49421	0.748355	1	SMSRO_SF003480	0.187615	4.49421	0.820771	0.951952
SMSRO_SF003570	1.40537	0	0	8.50797	13.4963	5.21287	0	0	0	SMSRO_SF003570	3.66377	2.78358	0.00246023	0.327737	SMSRO_SF003570	1.77584	2.78358	1	1
SMSRO_SF003680	42.161	12.4235	48.683	14.18	51.2859	3.90965	0	0	0	SMSRO_SF003680	-0.580461	4.55322	0.495612	1	SMSRO_SF003680	7.28359	4.55322	2.16582e-06	6.96425e-05
SMSRO_SF003690	14.0537	14.4941	6.49107	11.344	14.8459	23.4579	13.8069	0	5.48871	SMSRO_SF003690	0.505455	3.93787	0.5012	1	SMSRO_SF003690	0.75654	3.93787	0.385653	0.604406
SMSRO_SF003700	11.2429	33.1294	25.9643	28.3599	0	20.8515	16.8751	11.4737	0	SMSRO_SF003700	-0.501536	4.31507	0.627553	1	SMSRO_SF003700	1.20917	4.31507	0.215074	0.426848
SMSRO_SF003710	11.2429	6.21177	21.096	8.50797	6.74814	16.9418	3.06821	1.91229	0	SMSRO_SF003710	-0.269523	3.6076	0.728297	1	SMSRO_SF003710	2.64297	3.6076	0.00681381	0.04073
SMSRO_SF003720	54.8093	66.2589	68.1562	46.7938	102.572	53.4319	0	19.1229	2.74435	SMSRO_SF003720	0.102176	5.65701	0.860879	1	SMSRO_SF003720	3.07585	5.65701	1.43458e-06	4.77766e-05
SMSRO_SF003730	0	0	0	42.5399	26.9926	0	1.5341	0	32.9322	SMSRO_SF003730	6.96808	3.86291	0.00129213	0.25389	SMSRO_SF003730	-5.64602	3.86291	0.0132396	0.06515
SMSRO_SF003740	29.5127	18.6353	22.7187	17.0159	18.8948	33.8836	0	0	41.1653	SMSRO_SF003740	-0.0253472	4.53487	1	1	SMSRO_SF003740	0.886848	4.53487	0.422805	0.641603
SMSRO_SF003750	2.81073	2.07059	14.6049	1.418	10.797	0	3.06821	1.91229	2.74435	SMSRO_SF003750	-0.66286	2.94749	0.633139	1	SMSRO_SF003750	1.2714	2.94749	0.335031	0.55295
SMSRO_SF003760	9.83756	4.14118	11.3594	5.67198	10.797	3.90965	3.06821	1.91229	2.74435	SMSRO_SF003760	-0.342773	3.23932	0.69619	1	SMSRO_SF003760	1.65714	3.23932	0.0827004	0.224834
SMSRO_SF003770	1.40537	2.07059	3.24553	1.418	1.34963	2.60643	0	0	0	SMSRO_SF003770	-0.270977	2.22065	1	1	SMSRO_SF003770	3.44587	2.22065	0.142167	0.328146
SMSRO_SF003780	0	0	12.9821	0	1.34963	6.51608	0	0	0	SMSRO_SF003780	-0.684736	2.51676	0.717145	1	SMSRO_SF003780	4.35657	2.51676	0.12975	0.306412
SMSRO_SF003800	9.83756	0	12.9821	1.418	1.34963	3.90965	0	0	2.74435	SMSRO_SF003800	-1.72013	2.80231	0.15086	1	SMSRO_SF003800	3.12777	2.80231	0.0738242	0.209107
SMSRO_SF003810	1634.44	1691.67	1449.13	1633.53	1666.79	1390.53	2083.31	2178.1	1893.6	SMSRO_SF003810	-0.0255442	10.7636	0.888171	1	SMSRO_SF003810	-0.367131	10.7636	0.0414244	0.142277
SMSRO_SF003840	18.2698	16.5647	3.24553	26.9419	8.09777	11.7289	10.7387	3.82458	2.74435	SMSRO_SF003840	0.289937	3.91164	0.726399	1	SMSRO_SF003840	1.01552	3.91164	0.24643	0.465174
SMSRO_SF003860	0	4.14118	3.24553	0	2.69926	0	0	0	0	SMSRO_SF003860	-1.20518	2.11172	0.565915	1	SMSRO_SF003860	3.50923	2.11172	0.191451	0.392687
SMSRO_SF003870	5.62147	2.07059	11.3594	0	5.39851	3.90965	0	0	0	SMSRO_SF003870	-1.00478	2.72383	0.359052	1	SMSRO_SF003870	4.90313	2.72383	0.00873363	0.048333
SMSRO_SF003890	7.02683	2.07059	4.8683	4.25399	4.04888	3.90965	0	1.91229	0	SMSRO_SF003890	-0.247957	2.72196	1	1	SMSRO_SF003890	2.53999	2.72196	0.064802	0.194302
SMSRO_SF003900	25.2966	0	1.62277	9.92597	0	0	0	22.9475	0	SMSRO_SF003900	-1.4237	3.3282	0.498133	1	SMSRO_SF003900	0.23426	3.3282	0.953257	1
SMSRO_SF003910	7.02683	2.07059	1.62277	1.418	0	0	0	1.91229	0	SMSRO_SF003910	-2.61112	2.27747	0.1346	1	SMSRO_SF003910	2.1743	2.27747	0.197344	0.402677
SMSRO_SF003920	137.726	111.812	103.857	127.62	134.963	125.109	88.978	214.176	167.406	SMSRO_SF003920	0.130502	7.10132	0.716233	1	SMSRO_SF003920	-0.401157	7.10132	0.241193	0.45807
SMSRO_SF003940	313.397	308.518	305.08	309.123	257.779	280.192	240.854	196.966	192.105	SMSRO_SF003940	-0.130413	8.08162	0.582287	1	SMSRO_SF003940	0.550423	8.08162	0.0216483	0.090525
SMSRO_SF003950	622.577	660.518	538.759	492.044	430.531	370.113	372.787	263.896	375.976	SMSRO_SF003950	-0.494627	8.85174	0.0304839	0.914361	SMSRO_SF003950	0.847874	8.85174	0.000289233	0.00386325
SMSRO_SF003970	11.2429	4.14118	6.49107	11.344	13.4963	7.8193	4.60231	11.4737	10.9774	SMSRO_SF003970	0.514315	3.62753	0.47986	1	SMSRO_SF003970	-0.19608	3.62753	0.879885	0.996349
SMSRO_SF004030	15.459	24.8471	16.2277	9.92597	20.2444	19.5482	12.2728	19.1229	16.4661	SMSRO_SF004030	-0.156222	4.33799	0.814693	1	SMSRO_SF004030	0.230852	4.33799	0.714169	0.873966
SMSRO_SF004040	67.4576	86.9648	81.1384	59.5558	74.2295	53.4319	116.592	91.7899	118.007	SMSRO_SF004040	-0.324466	6.42012	0.321273	1	SMSRO_SF004040	-0.473541	6.42012	0.15265	0.343003
SMSRO_SF004060	406.151	378.918	157.408	723.178	299.617	418.332	329.832	388.195	293.646	SMSRO_SF004060	0.612366	8.57402	0.0872839	1	SMSRO_SF004060	-0.104076	8.57402	0.780549	0.923639
SMSRO_SF004110	189.724	217.412	212.582	147.472	120.117	208.515	246.991	174.018	194.849	SMSRO_SF004110	-0.377308	7.59393	0.18863	1	SMSRO_SF004110	0.00267241	7.59393	0.988105	1
SMSRO_SF004120	25.2966	22.7765	19.4732	22.6879	8.09777	10.4257	42.9549	34.4212	10.9774	SMSRO_SF004120	-0.71482	4.6521	0.238421	1	SMSRO_SF004120	-0.427668	4.6521	0.513812	0.724285
SMSRO_SF004130	4.2161	8.28236	0	5.67198	5.39851	3.90965	0	0	5.48871	SMSRO_SF004130	0.303527	2.77261	0.877283	1	SMSRO_SF004130	1.36354	2.77261	0.470801	0.686831
SMSRO_SF004140	0	2.07059	0	1.418	0	3.90965	0	3.82458	0	SMSRO_SF004140	1.35908	2.16755	0.492321	1	SMSRO_SF004140	-0.918867	2.16755	1	1
SMSRO_SF004170	4.2161	2.07059	4.8683	2.83599	6.74814	6.51608	3.06821	3.82458	0	SMSRO_SF004170	0.477845	2.86844	0.721224	1	SMSRO_SF004170	0.547854	2.86844	0.786782	0.925772
SMSRO_SF004200	1.40537	0	3.24553	1.418	2.69926	2.60643	0	0	0	SMSRO_SF004200	0.418437	2.21682	1	1	SMSRO_SF004200	3.05683	2.21682	0.27732	0.503235
SMSRO_SF004210	1.40537	0	0	19.8519	1.34963	3.90965	0	0	68.6088	SMSRO_SF004210	3.59248	3.55629	0.0723445	1	SMSRO_SF004210	-4.92716	3.55629	0.0179746	0.0813658
SMSRO_SF004270	737.817	592.189	361.877	1054.99	511.509	609.905	731.768	992.478	867.216	SMSRO_SF004270	0.362148	9.49292	0.213128	1	SMSRO_SF004270	-0.613731	9.49292	0.0354925	0.127051
SMSRO_SF004280	75.8898	70.4001	61.6651	92.1697	79.628	49.5222	131.933	80.3161	183.872	SMSRO_SF004280	0.0865857	6.54849	0.831408	1	SMSRO_SF004280	-0.91477	6.54849	0.0165034	0.0765644
SMSRO_SF004290	0	0	0	11.344	8.09777	0	4.60231	0	38.4209	SMSRO_SF004290	5.15505	3.17997	0.0244095	0.89262	SMSRO_SF004290	-5.9752	3.17997	0.00679416	0.04073
SMSRO_SF004320	1.40537	0	4.8683	5.67198	2.69926	2.60643	3.06821	0	0	SMSRO_SF004320	0.693077	2.51396	0.643868	1	SMSRO_SF004320	0.71363	2.51396	1	1
SMSRO_SF004330	9.83756	0	11.3594	7.08998	10.797	10.4257	7.67052	1.91229	5.48871	SMSRO_SF004330	0.348324	3.43381	0.660829	1	SMSRO_SF004330	0.513317	3.43381	0.62926	0.812159
SMSRO_SF004350	8.4322	8.28236	4.8683	14.18	4.04888	3.90965	9.20463	1.91229	0	SMSRO_SF004350	0.02817	3.26695	1	1	SMSRO_SF004350	0.748062	3.26695	0.411068	0.630161
SMSRO_SF004360	314.802	271.247	173.636	344.573	298.268	162.902	118.126	114.737	118.007	SMSRO_SF004360	0.0833793	7.76277	0.802621	1	SMSRO_SF004360	1.11369	7.76277	0.00101871	0.0102697
SMSRO_SF004380	94.1595	62.1177	89.2522	95.0057	91.7747	106.864	111.99	93.7022	79.5862	SMSRO_SF004380	0.247356	6.57415	0.440434	1	SMSRO_SF004380	-0.218417	6.57415	0.515631	0.724681
SMSRO_SF004390	212.21	194.635	243.415	175.831	164.655	185.057	210.172	193.141	241.503	SMSRO_SF004390	-0.308656	7.68046	0.231599	1	SMSRO_SF004390	0.018937	7.68046	0.961899	1
SMSRO_SF004400	63.2415	72.4707	76.2701	68.0638	53.9851	88.6187	42.9549	86.053	93.308	SMSRO_SF004400	-0.00569626	6.21722	1	1	SMSRO_SF004400	-0.0479503	6.21722	0.898416	1
SMSRO_SF004470	508.743	507.295	486.83	486.372	341.456	405.3	457.163	464.686	359.51	SMSRO_SF004470	-0.285653	8.81299	0.201268	1	SMSRO_SF004470	0.225178	8.81299	0.312893	0.535362
SMSRO_SF004540	53.4039	64.1883	37.3236	60.9738	43.1881	89.9219	32.2162	26.772	16.4661	SMSRO_SF004540	0.332514	5.68218	0.449877	1	SMSRO_SF004540	0.985287	5.68218	0.0325863	0.119633
SMSRO_SF004550	9.83756	2.07059	1.62277	5.67198	5.39851	9.12252	0	1.91229	5.48871	SMSRO_SF004550	0.492416	3.00194	0.66877	1	SMSRO_SF004550	1.10769	3.00194	0.503865	0.717845
SMSRO_SF004570	1.40537	8.28236	12.9821	0	5.39851	7.8193	1.5341	0	2.74435	SMSRO_SF004570	-0.722072	2.94962	0.568089	1	SMSRO_SF004570	2.30814	2.94962	0.0907431	0.239372
SMSRO_SF004580	61.8361	26.9177	25.9643	99.2597	22.9437	31.2772	10.7387	11.4737	24.6992	SMSRO_SF004580	0.402768	5.28841	0.499249	1	SMSRO_SF004580	1.34061	5.28841	0.0594923	0.183393
SMSRO_SF004600	15.459	6.21177	1.62277	12.762	13.4963	18.245	12.2728	11.4737	21.9548	SMSRO_SF004600	0.873366	3.97977	0.213191	1	SMSRO_SF004600	-0.8645	3.97977	0.257749	0.482055
SMSRO_SF004610	0	8.28236	6.49107	0	6.74814	0	0	0	10.9774	SMSRO_SF004610	-1.04124	2.67393	0.546659	1	SMSRO_SF004610	0.505207	2.67393	0.90648	1
SMSRO_SF004640	966.892	892.424	759.455	869.231	892.104	862.729	685.745	1382.58	735.487	SMSRO_SF004640	0.00274117	9.8095	0.993747	1	SMSRO_SF004640	-0.0991391	9.8095	0.695365	0.858277
SMSRO_SF004670	1094.78	960.754	825.988	1020.96	898.852	1080.37	816.143	1023.07	894.659	SMSRO_SF004670	0.0576926	9.90792	0.770379	1	SMSRO_SF004670	0.0768953	9.90792	0.702606	0.866067
SMSRO_SF004710	327.45	302.306	184.995	487.79	178.151	175.934	260.798	172.106	96.0524	SMSRO_SF004710	0.046374	7.94936	0.916093	1	SMSRO_SF004710	0.61136	7.94936	0.156114	0.34661
SMSRO_SF004720	1.40537	2.07059	8.11384	0	4.04888	1.30322	0	0	0	SMSRO_SF004720	-1.03391	2.37917	0.539043	1	SMSRO_SF004720	4.19509	2.37917	0.0713549	0.206641
SMSRO_SF004750	11.2429	8.28236	14.6049	5.67198	9.4474	6.51608	3.06821	1.91229	8.23306	SMSRO_SF004750	-0.657298	3.45204	0.343594	1	SMSRO_SF004750	1.47135	3.45204	0.0879699	0.235061
SMSRO_SF004790	2205.02	1954.64	1669.83	2335.44	1680.29	1807.56	1373.02	1587.2	1270.64	SMSRO_SF004790	-0.00191521	10.7885	0.99453	1	SMSRO_SF004790	0.461758	10.7885	0.0215747	0.090525
SMSRO_SF004860	4.2161	2.07059	3.24553	0	1.34963	1.30322	0	0	0	SMSRO_SF004860	-1.67315	2.22134	0.332854	1	SMSRO_SF004860	3.96933	2.22134	0.0777127	0.216967
SMSRO_SF004870	8.4322	2.07059	6.49107	4.25399	9.4474	7.8193	0	0	0	SMSRO_SF004870	0.279051	2.99277	0.88931	1	SMSRO_SF004870	4.77351	2.99277	0.00666494	0.0404889
SMSRO_SF004880	11.2429	10.353	8.11384	4.25399	16.1955	7.8193	0	1.91229	0	SMSRO_SF004880	-0.0680842	3.36249	1	1	SMSRO_SF004880	3.53389	3.36249	0.00333792	0.0250709
SMSRO_SF004890	7.02683	6.21177	4.8683	5.67198	10.797	5.21287	0	0	0	SMSRO_SF004890	0.248156	2.99876	0.883046	1	SMSRO_SF004890	4.81003	2.99876	0.00542496	0.0345309
SMSRO_SF004900	1.40537	4.14118	3.24553	0	4.04888	1.30322	0	0	0	SMSRO_SF004900	-0.595834	2.27738	0.797158	1	SMSRO_SF004900	3.76379	2.27738	0.0917322	0.241298
SMSRO_SF004910	0	2.07059	1.62277	0	1.34963	1.30322	0	0	0	SMSRO_SF004910	-0.270435	1.983	1	1	SMSRO_SF004910	2.59098	1.983	0.519263	0.725755
SMSRO_SF004920	7.02683	6.21177	11.3594	4.25399	13.4963	9.12252	0	0	0	SMSRO_SF004920	0.121275	3.23042	0.908729	1	SMSRO_SF004920	5.24226	3.23042	0.00110868	0.0111166
SMSRO_SF004930	0	4.14118	4.8683	0	2.69926	1.30322	0	0	0	SMSRO_SF004930	-0.99435	2.22573	0.611124	1	SMSRO_SF004930	3.78959	2.22573	0.108582	0.269288
SMSRO_SF004940	1.40537	2.07059	3.24553	0	2.69926	1.30322	0	0	0	SMSRO_SF004940	-0.645317	2.16534	1	1	SMSRO_SF004940	3.44755	2.16534	0.152072	0.34253
SMSRO_SF004970	7.02683	8.28236	8.11384	4.25399	10.797	9.12252	1.5341	1.91229	0	SMSRO_SF004970	0.0590102	3.20816	1	1	SMSRO_SF004970	2.40333	3.20816	0.0218367	0.0909051
SMSRO_SF004980	8.4322	6.21177	4.8683	1.418	9.4474	15.6386	0	0	2.74435	SMSRO_SF004980	0.430556	3.17429	0.674102	1	SMSRO_SF004980	2.90277	3.17429	0.0834635	0.226249
SMSRO_SF005000	2.81073	2.07059	11.3594	0	4.04888	1.30322	0	0	0	SMSRO_SF005000	-1.51188	2.52092	0.194641	1	SMSRO_SF005000	4.66904	2.52092	0.0234717	0.0959974
SMSRO_SF005010	0	8.28236	3.24553	8.50797	9.4474	11.7289	0	0	2.74435	SMSRO_SF005010	1.44871	3.06379	0.168805	1	SMSRO_SF005010	2.05386	3.06379	0.184393	0.384226
SMSRO_SF005060	9.83756	2.07059	34.0781	9.92597	18.8948	15.6386	1.5341	1.91229	2.74435	SMSRO_SF005060	-0.0662636	3.86911	0.950684	1	SMSRO_SF005060	2.84086	3.86911	0.0100198	0.0533912
SMSRO_SF005080	1.40537	0	3.24553	2.83599	6.74814	3.90965	0	0	0	SMSRO_SF005080	1.36175	2.46403	0.220778	1	SMSRO_SF005080	3.05803	2.46403	0.274581	0.501804
SMSRO_SF005090	1.40537	0	9.7366	0	4.04888	0	0	0	0	SMSRO_SF005090	-1.36331	2.32828	0.582076	1	SMSRO_SF005090	4.15791	2.32828	0.127376	0.302618
SMSRO_SF005100	4.2161	2.07059	9.7366	1.418	6.74814	1.30322	0	0	0	SMSRO_SF005100	-0.748023	2.64534	0.509676	1	SMSRO_SF005100	4.6593	2.64534	0.0184395	0.0826674
SMSRO_SF005110	2532.47	2439.16	2237.8	1995.12	1781.51	1936.58	1653.76	2002.17	2253.11	SMSRO_SF005110	-0.335621	11.033	0.0678477	1	SMSRO_SF005110	0.288764	11.033	0.118751	0.287252
SMSRO_SF005120	18.2698	24.8471	6.49107	19.8519	9.4474	15.6386	18.4093	22.9475	32.9322	SMSRO_SF005120	-0.122387	4.41294	0.876209	1	SMSRO_SF005120	-0.567181	4.41294	0.371338	0.588899
SMSRO_SF005130	7.02683	2.07059	8.11384	14.18	6.74814	31.2772	15.341	24.8598	32.9322	SMSRO_SF005130	1.52696	4.22231	0.0436434	1	SMSRO_SF005130	-1.96962	4.22231	0.00702029	0.0412854
SMSRO_SF005140	164.428	169.788	123.33	164.487	103.921	88.6187	138.069	208.44	172.894	SMSRO_SF005140	-0.358081	7.23577	0.273326	1	SMSRO_SF005140	-0.181109	7.23577	0.580231	0.768167
SMSRO_SF005170	937.379	989.742	840.593	891.919	906.95	651.608	865.235	927.46	902.892	SMSRO_SF005170	-0.17539	9.7851	0.372176	1	SMSRO_SF005170	0.0378948	9.7851	0.850971	0.974854
SMSRO_SF005210	0	2.07059	3.24553	1.418	4.04888	0	0	0	0	SMSRO_SF005210	0.084436	2.1658	1	1	SMSRO_SF005210	3.10356	2.1658	0.305221	0.531501
SMSRO_SF005220	1.40537	0	3.24553	2.83599	0	3.90965	0	0	2.74435	SMSRO_SF005220	0.426607	2.27579	0.78085	1	SMSRO_SF005220	1.02629	2.27579	0.668333	0.840307
SMSRO_SF005240	11.2429	6.21177	6.49107	7.08998	9.4474	1.30322	15.341	26.772	8.23306	SMSRO_SF005240	-0.448144	3.72935	0.688599	1	SMSRO_SF005240	-1.05466	3.72935	0.155397	0.346255
SMSRO_SF005450	2924.57	3010.64	3070.28	3047.27	3226.96	3105.56	5123.91	3673.51	4352.54	SMSRO_SF005450	0.0588063	11.7759	0.745913	1	SMSRO_SF005450	-0.546524	11.7759	0.00257246	0.0202861
SMSRO_SF005530	122.267	124.235	86.0067	110.604	102.572	72.9801	110.456	172.106	126.24	SMSRO_SF005530	-0.216023	6.86822	0.515061	1	SMSRO_SF005530	-0.298258	6.86822	0.367847	0.58571
SMSRO_SF005540	321.829	308.518	280.739	358.753	392.742	344.049	474.038	829.933	370.488	SMSRO_SF005540	0.265629	8.68625	0.341551	1	SMSRO_SF005540	-0.880765	8.68625	0.00171962	0.015413
SMSRO_SF005550	238.912	217.412	199.6	265.165	167.354	217.637	306.821	380.546	293.646	SMSRO_SF005550	-0.0144047	8.00453	0.96985	1	SMSRO_SF005550	-0.580961	8.00453	0.028648	0.110162
SMSRO_SF005560	837.598	877.93	652.352	758.628	778.735	504.345	371.253	499.107	326.578	SMSRO_SF005560	-0.213567	9.29219	0.37085	1	SMSRO_SF005560	0.980025	9.29219	5.78542e-05	0.00105009
SMSRO_SF005580	50.5932	33.1294	47.0602	43.9579	33.7407	53.4319	56.7619	59.281	38.4209	SMSRO_SF005580	-0.0085849	5.6354	1	1	SMSRO_SF005580	-0.24464	5.6354	0.575042	0.763557
SMSRO_SF005650	9.83756	8.28236	22.7187	9.92597	12.1467	3.90965	3.06821	5.73687	5.48871	SMSRO_SF005650	-0.657202	3.62932	0.387674	1	SMSRO_SF005650	1.52432	3.62932	0.0708838	0.205918
SMSRO_SF005660	293.722	283.671	236.924	276.509	141.711	220.244	102.785	208.44	150.939	SMSRO_SF005660	-0.351243	7.75671	0.277676	1	SMSRO_SF005660	0.820736	7.75671	0.0135779	0.06629
SMSRO_SF005670	53.4039	47.6236	60.0424	72.3178	48.5866	44.3094	105.853	82.2284	137.218	SMSRO_SF005670	0.0296187	6.2177	0.971084	1	SMSRO_SF005670	-0.995945	6.2177	0.00675868	0.04073
SMSRO_SF005680	11.2429	8.28236	19.4732	1.418	12.1467	5.21287	1.5341	1.91229	8.23306	SMSRO_SF005680	-1.03667	3.45443	0.208828	1	SMSRO_SF005680	1.85645	3.45443	0.0677601	0.199646
SMSRO_SF005690	40.7556	41.4118	74.6473	38.2859	52.6355	37.7933	52.1595	43.9826	27.4435	SMSRO_SF005690	-0.286466	5.61632	0.503367	1	SMSRO_SF005690	0.315041	5.61632	0.450934	0.668515
SMSRO_SF005720	0	0	0	2.83599	0	1.30322	0	1.91229	0	SMSRO_SF005720	3.05505	1.98155	0.295241	1	SMSRO_SF005720	-1.9683	1.98155	1	1
SMSRO_SF005740	85.7274	62.1177	48.683	120.53	67.4814	27.3675	44.489	57.3687	30.1879	SMSRO_SF005740	0.124943	6.00806	0.812688	1	SMSRO_SF005740	0.561416	6.00806	0.274607	0.501804
SMSRO_SF005750	23.8912	28.9883	45.4375	52.4658	44.5377	41.7029	70.5688	57.3687	107.03	SMSRO_SF005750	0.494558	5.76985	0.245431	1	SMSRO_SF005750	-1.23451	5.76985	0.00312484	0.023787
SMSRO_SF005810	29.5127	31.0589	48.683	24.1059	33.7407	29.974	35.2844	9.56145	27.4435	SMSRO_SF005810	-0.31349	5.06091	0.551803	1	SMSRO_SF005810	0.583764	5.06091	0.274983	0.501804
SMSRO_SF005930	0	41.4118	0	0	14.8459	7.8193	0	0	0	SMSRO_SF005930	-0.828352	3.32431	0.638158	1	SMSRO_SF005930	5.94654	3.32431	0.0216308	0.090525
SMSRO_SF005940	4.2161	0	8.11384	0	5.39851	5.21287	0	0	0	SMSRO_SF005940	-0.239766	2.59802	1	1	SMSRO_SF005940	4.31905	2.59802	0.0563638	0.175783
SMSRO_SF005950	0	4.14118	3.24553	0	5.39851	2.60643	1.5341	3.82458	0	SMSRO_SF005950	0.204154	2.47788	1	1	SMSRO_SF005950	0.248781	2.47788	1	1
SMSRO_SF005960	9.83756	20.7059	14.6049	7.08998	26.9926	16.9418	12.2728	5.73687	2.74435	SMSRO_SF005960	0.202632	4.0584	0.834082	1	SMSRO_SF005960	0.974533	4.0584	0.215108	0.426848
SMSRO_SF005970	12.6483	33.1294	43.8147	12.762	28.3422	29.974	0	7.64916	0	SMSRO_SF005970	-0.31919	4.49054	0.644807	1	SMSRO_SF005970	3.39748	4.49054	6.71887e-05	0.00116025
SMSRO_SF005980	0	2.07059	3.24553	0	0	2.60643	0	0	0	SMSRO_SF005980	-0.806518	2.04714	1	1	SMSRO_SF005980	3.10516	2.04714	0.309285	0.533103
SMSRO_SF006000	0	0	6.49107	1.418	5.39851	0	0	3.82458	0	SMSRO_SF006000	0.0446233	2.38039	1	1	SMSRO_SF006000	0.660538	2.38039	0.792025	0.930767
SMSRO_SF006010	4.2161	8.28236	6.49107	11.344	5.39851	9.12252	6.13642	7.64916	13.7218	SMSRO_SF006010	0.468655	3.46411	0.679528	1	SMSRO_SF006010	-0.484255	3.46411	0.530825	0.728798
SMSRO_SF006020	7.02683	0	1.62277	0	0	9.12252	0	0	8.23306	SMSRO_SF006020	0.0337714	2.60769	1	1	SMSRO_SF006020	0.257427	2.60769	1	1
SMSRO_SF006030	2.81073	10.353	6.49107	0	6.74814	9.12252	0	0	0	SMSRO_SF006030	-0.248368	2.87408	0.904907	1	SMSRO_SF006030	4.88138	2.87408	0.0106665	0.0558792
SMSRO_SF006080	590.254	681.224	520.908	629.59	1051.36	1148.13	1544.84	1778.43	1481.95	SMSRO_SF006080	0.660033	10.0357	0.00489027	0.434303	SMSRO_SF006080	-1.42407	10.0357	1.74765e-09	1.48153e-07
SMSRO_SF006170	4300.42	4716.8	3964.42	4458.18	3870.73	4271.94	6144.09	6404.26	5354.23	SMSRO_SF006170	-0.0427541	12.2391	0.805178	1	SMSRO_SF006170	-0.464248	12.2391	0.00749256	0.0433964
SMSRO_SF006230	706.899	898.636	663.712	880.575	678.863	602.086	730.234	734.319	705.299	SMSRO_SF006230	-0.0686588	9.52448	0.742812	1	SMSRO_SF006230	0.0621225	9.52448	0.767463	0.915065
SMSRO_SF006260	387.881	436.895	379.728	421.145	394.091	462.642	536.936	535.441	579.059	SMSRO_SF006260	0.0872247	8.85161	0.683255	1	SMSRO_SF006260	-0.455371	8.85161	0.0292565	0.110901
SMSRO_SF006270	408.962	412.047	384.596	310.541	291.52	268.463	294.548	261.984	274.435	SMSRO_SF006270	-0.469689	8.35017	0.0329218	0.914361	SMSRO_SF006270	0.534765	8.35017	0.016891	0.0776395
SMSRO_SF006280	112.429	109.741	129.821	106.35	118.767	110.773	168.751	152.983	186.616	SMSRO_SF006280	-0.068523	7.08154	0.837123	1	SMSRO_SF006280	-0.523863	7.08154	0.0622684	0.189446
SMSRO_SF006290	37.9449	12.4235	48.683	34.0319	49.9362	39.0965	27.6139	49.7195	43.9097	SMSRO_SF006290	0.287999	5.37463	0.540926	1	SMSRO_SF006290	-0.252063	5.37463	0.590984	0.776733
SMSRO_SF006320	16.8644	6.21177	16.2277	12.762	16.1955	9.12252	4.60231	7.64916	10.9774	SMSRO_SF006320	-0.0838163	3.87012	1	1	SMSRO_SF006320	0.852256	3.87012	0.317573	0.540103
SMSRO_SF006330	14.0537	6.21177	24.3415	8.50797	21.594	19.5482	4.60231	7.64916	10.9774	SMSRO_SF006330	0.133163	4.0583	0.884475	1	SMSRO_SF006330	1.01196	4.0583	0.225047	0.43903
SMSRO_SF006360	4.2161	8.28236	1.62277	1.418	2.69926	3.90965	0	0	0	SMSRO_SF006360	-0.707901	2.52191	0.527955	1	SMSRO_SF006360	4.40718	2.52191	0.0191828	0.0839812
SMSRO_SF006390	1.40537	2.07059	9.7366	1.418	5.39851	1.30322	0	0	0	SMSRO_SF006390	-0.671694	2.51929	0.588608	1	SMSRO_SF006390	4.37626	2.51929	0.0483708	0.159102
SMSRO_SF006420	2.81073	2.07059	12.9821	0	4.04888	0	1.5341	1.91229	2.74435	SMSRO_SF006420	-2.01042	2.65796	0.152489	1	SMSRO_SF006420	1.49801	2.65796	0.238499	0.454342
SMSRO_SF006450	18.2698	16.5647	30.8326	18.4339	25.6429	36.4901	3.06821	9.56145	5.48871	SMSRO_SF006450	0.289942	4.47534	0.611548	1	SMSRO_SF006450	1.85406	4.47534	0.00690527	0.0411448
SMSRO_SF006460	261.398	308.518	261.266	268.001	225.388	254.127	312.957	363.335	354.022	SMSRO_SF006460	-0.150416	8.1919	0.521895	1	SMSRO_SF006460	-0.310228	8.1919	0.191134	0.392687
SMSRO_SF006480	1755.3	2056.1	2114.47	1849.07	1595.26	1317.55	1215.01	864.355	911.125	SMSRO_SF006480	-0.315308	10.5734	0.122068	1	SMSRO_SF006480	0.98373	10.5734	1.95336e-06	6.39126e-05
SMSRO_SF006490	19.6751	31.0589	35.7009	55.3018	28.3422	16.9418	118.126	133.86	98.7967	SMSRO_SF006490	0.221661	5.94423	0.654634	1	SMSRO_SF006490	-2.0273	5.94423	1.25023e-05	0.000315091
SMSRO_SF006500	22.4859	20.7059	19.4732	21.2699	21.594	24.7611	36.8185	47.8072	35.6766	SMSRO_SF006500	0.107062	4.938	0.882257	1	SMSRO_SF006500	-0.934825	4.938	0.0412067	0.14179
SMSRO_SF006510	40.7556	55.9059	37.3236	39.7039	53.9851	36.4901	47.5572	78.4038	90.5637	SMSRO_SF006510	-0.0300633	5.79484	0.967084	1	SMSRO_SF006510	-0.680376	5.79484	0.0965342	0.246963
SMSRO_SF006550	3021.54	2753.89	2479.59	2708.37	2425.28	2924.42	2879.51	2684.85	2286.05	SMSRO_SF006550	-0.034961	11.3925	0.848924	1	SMSRO_SF006550	0.0715598	11.3925	0.694213	0.858277
SMSRO_SF006580	98.3756	78.6824	84.3839	90.7517	89.0754	62.5544	87.4439	103.264	148.195	SMSRO_SF006580	-0.115267	6.58528	0.755134	1	SMSRO_SF006580	-0.350355	6.58528	0.297873	0.524089
SMSRO_SF006670	134.915	159.435	120.085	195.683	79.628	190.27	159.547	120.474	139.962	SMSRO_SF006670	0.170234	7.20742	0.64079	1	SMSRO_SF006670	-0.0240484	7.20742	0.971537	1
SMSRO_SF006680	891.002	1012.52	834.102	921.697	696.408	783.233	747.109	705.635	702.554	SMSRO_SF006680	-0.188226	9.66855	0.324662	1	SMSRO_SF006680	0.343038	9.66855	0.0753388	0.21233
SMSRO_SF006690	0	0	0	2.83599	1.34963	1.30322	0	1.91229	0	SMSRO_SF006690	3.42309	2.04424	0.153079	1	SMSRO_SF006690	-1.96706	2.04424	1	1
SMSRO_SF006710	88.5381	70.4001	32.4553	103.514	51.2859	23.4579	99.7168	36.3335	79.5862	SMSRO_SF006710	-0.106713	6.08951	0.863429	1	SMSRO_SF006710	-0.172097	6.08951	0.758987	0.906502
SMSRO_SF006720	2436.91	2076.8	1927.85	2329.77	1917.82	2188.1	2311.9	2030.85	2115.9	SMSRO_SF006720	-0.00177284	11.0713	0.994649	1	SMSRO_SF006720	-0.003802	11.0713	0.985098	1
SMSRO_SF006740	75.8898	105.6	81.1384	68.0638	74.2295	113.38	131.933	103.264	134.473	SMSRO_SF006740	-0.0281351	6.66159	0.938702	1	SMSRO_SF006740	-0.498268	6.66159	0.141797	0.327696
SMSRO_SF006750	50.5932	62.1177	35.7009	59.5558	36.44	40.3997	65.9665	145.334	60.3758	SMSRO_SF006750	-0.116234	6.0076	0.808955	1	SMSRO_SF006750	-0.882649	6.0076	0.0519083	0.16784
SMSRO_SF006810	14.0537	6.21177	12.9821	1.418	8.09777	2.60643	0	3.82458	2.74435	SMSRO_SF006810	-1.43444	3.19173	0.110982	1	SMSRO_SF006810	2.36504	3.19173	0.0303128	0.113749
SMSRO_SF006820	334.477	310.589	230.433	259.493	195.696	194.179	127.331	147.246	112.518	SMSRO_SF006820	-0.431655	7.75723	0.113274	1	SMSRO_SF006820	1.17057	7.75723	3.56881e-05	0.000739085
SMSRO_SF006860	43.5664	37.2706	35.7009	59.5558	32.3911	41.7029	19.9434	9.56145	30.1879	SMSRO_SF006860	0.190875	5.25291	0.663577	1	SMSRO_SF006860	1.00591	5.25291	0.048169	0.15872
SMSRO_SF006870	2.81073	4.14118	3.24553	2.83599	0	0	0	0	0	SMSRO_SF006870	-1.68555	2.22613	0.242575	1	SMSRO_SF006870	3.99213	2.22613	0.0485415	0.159104
SMSRO_SF006880	2.81073	0	1.62277	7.08998	4.04888	0	4.60231	0	8.23306	SMSRO_SF006880	1.11706	2.65532	0.498577	1	SMSRO_SF006880	-1.24053	2.65532	0.322894	0.543435
SMSRO_SF006890	5.62147	0	0	0	0	0	7.67052	0	8.23306	SMSRO_SF006890	-3.57056	2.43901	0.224617	1	SMSRO_SF006890	-1.27951	2.43901	0.387267	0.605409
SMSRO_SF006900	1.40537	0	0	0	1.34963	0	0	0	2.74435	SMSRO_SF006900	-0.185011	1.91829	1	1	SMSRO_SF006900	-0.258563	1.91829	1	1
SMSRO_SF006930	29.5127	10.353	34.0781	5.67198	24.2933	19.5482	0	0	0	SMSRO_SF006930	-0.586408	4.15544	0.429819	1	SMSRO_SF006930	6.81328	4.15544	7.55834e-07	2.81926e-05
SMSRO_SF006940	12.6483	10.353	19.4732	1.418	12.1467	5.21287	0	1.91229	0	SMSRO_SF006940	-1.15506	3.39625	0.153723	1	SMSRO_SF006940	4.04532	3.39625	0.000627299	0.00717737
SMSRO_SF006950	9.83756	2.07059	16.2277	5.67198	13.4963	13.0322	1.5341	0	0	SMSRO_SF006950	0.160273	3.42385	0.92667	1	SMSRO_SF006950	3.51938	3.42385	0.00491453	0.0326178
SMSRO_SF006980	181.292	194.635	131.444	225.461	148.459	112.077	305.287	506.757	310.112	SMSRO_SF006980	-0.0618005	7.88854	0.862022	1	SMSRO_SF006980	-1.14712	7.88854	0.000499018	0.00601335
SMSRO_SF006990	7.02683	8.28236	8.11384	2.83599	4.04888	3.90965	4.60231	1.91229	5.48871	SMSRO_SF006990	-1.06566	3.05197	0.21484	1	SMSRO_SF006990	0.949839	3.05197	0.348358	0.564945
SMSRO_SF007020	7.02683	14.4941	25.9643	4.25399	17.5452	10.4257	1.5341	7.64916	13.7218	SMSRO_SF007020	-0.540344	3.85433	0.508687	1	SMSRO_SF007020	1.13227	3.85433	0.207107	0.417122
SMSRO_SF007030	365.395	414.118	340.781	296.361	202.444	297.133	286.877	407.318	318.345	SMSRO_SF007030	-0.491447	8.3584	0.0514389	1	SMSRO_SF007030	0.144716	8.3584	0.568726	0.758166
SMSRO_SF007040	0	0	3.24553	1.418	4.04888	1.30322	0	0	0	SMSRO_SF007040	0.921999	2.16158	0.544674	1	SMSRO_SF007040	2.56803	2.16158	0.53324	0.7291
SMSRO_SF007070	4.2161	4.14118	3.24553	9.92597	2.69926	9.12252	6.13642	1.91229	2.74435	SMSRO_SF007070	0.874083	3.06627	0.422449	1	SMSRO_SF007070	0.0213836	3.06627	1	1
SMSRO_SF007110	0	0	1.62277	0	2.69926	0	0	0	2.74435	SMSRO_SF007110	0.560425	1.98535	1	1	SMSRO_SF007110	-0.267623	1.98535	1	1
SMSRO_SF007140	150.374	120.094	123.33	129.038	184.899	153.78	309.889	286.843	293.646	SMSRO_SF007140	0.243772	7.62168	0.372175	1	SMSRO_SF007140	-1.17171	7.62168	1.07274e-05	0.00027787
SMSRO_SF007160	1602.12	1555.01	1098.61	1751.22	882.657	970.896	1112.23	1623.53	930.336	SMSRO_SF007160	-0.239665	10.3265	0.394044	1	SMSRO_SF007160	0.213918	10.3265	0.446587	0.664131
SMSRO_SF007180	1.40537	2.07059	1.62277	21.2699	6.74814	3.90965	1.5341	0	2.74435	SMSRO_SF007180	2.5367	3.02933	0.0348747	0.914361	SMSRO_SF007180	0.293715	3.02933	1	1
SMSRO_SF007220	0	4.14118	0	0	0	1.30322	0	1.91229	2.74435	SMSRO_SF007220	-1.1182	2.05694	1	1	SMSRO_SF007220	-0.180847	2.05694	1	1
SMSRO_SF007230	78.7005	60.0471	87.6294	68.0638	82.3273	100.348	93.5804	91.7899	57.6314	SMSRO_SF007230	0.141587	6.38801	0.707866	1	SMSRO_SF007230	-0.11355	6.38801	0.796952	0.93422
SMSRO_SF007280	2899.27	2722.83	2549.37	2624.71	2540	1599.05	1139.84	1518.36	839.772	SMSRO_SF007280	-0.272939	11.0031	0.254216	1	SMSRO_SF007280	1.22182	11.0031	5.10482e-07	2.11567e-05
SMSRO_SF007320	1010.46	1041.51	834.102	815.347	700.457	807.994	791.598	1560.43	1196.54	SMSRO_SF007320	-0.312257	9.92982	0.187495	1	SMSRO_SF007320	-0.297002	9.92982	0.209444	0.419441
SMSRO_SF007330	12.6483	8.28236	8.11384	2.83599	6.74814	3.90965	0	0	2.74435	SMSRO_SF007330	-1.08887	3.07174	0.208233	1	SMSRO_SF007330	3.49273	3.07174	0.00845781	0.0473688
SMSRO_SF007450	5.62147	6.21177	4.8683	2.83599	9.4474	7.8193	3.06821	1.91229	5.48871	SMSRO_SF007450	0.275684	3.10196	0.876146	1	SMSRO_SF007450	0.711325	3.10196	0.668597	0.840307
SMSRO_SF007460	54.8093	53.8354	66.5335	48.2118	76.9288	31.2772	41.4208	38.2458	19.2105	SMSRO_SF007460	-0.165062	5.69287	0.734782	1	SMSRO_SF007460	0.78598	5.69287	0.082477	0.224554
SMSRO_SF007480	9.83756	8.28236	11.3594	8.50797	18.8948	7.8193	1.5341	0	5.48871	SMSRO_SF007480	0.24427	3.5281	0.843905	1	SMSRO_SF007480	2.18094	3.5281	0.0469081	0.155494
SMSRO_SF007490	25.2966	28.9883	25.9643	12.762	32.3911	16.9418	13.8069	15.2983	24.6992	SMSRO_SF007490	-0.360114	4.63775	0.49905	1	SMSRO_SF007490	0.610656	4.63775	0.289772	0.517219
SMSRO_SF007510	1.40537	2.07059	6.49107	4.25399	1.34963	11.7289	4.60231	7.64916	5.48871	SMSRO_SF007510	0.773028	3.04579	0.524902	1	SMSRO_SF007510	-0.784514	3.04579	0.447809	0.664939
SMSRO_SF007520	14.0537	16.5647	25.9643	21.2699	18.8948	29.974	13.8069	21.0352	27.4435	SMSRO_SF007520	0.310801	4.5923	0.588141	1	SMSRO_SF007520	-0.0950834	4.5923	0.932674	1
SMSRO_SF007540	5.62147	8.28236	6.49107	2.83599	6.74814	5.21287	0	3.82458	2.74435	SMSRO_SF007540	-0.420274	2.98239	0.746804	1	SMSRO_SF007540	1.64338	2.98239	0.189849	0.391236
SMSRO_SF007590	1.40537	4.14118	1.62277	1.418	9.4474	2.60643	0	0	0	SMSRO_SF007590	0.93108	2.51408	0.571344	1	SMSRO_SF007590	3.47956	2.51408	0.173977	0.370974
SMSRO_SF007640	1.40537	6.21177	1.62277	4.25399	0	1.30322	6.13642	0	0	SMSRO_SF007640	-0.628419	2.47951	0.83268	1	SMSRO_SF007640	0.299073	2.47951	1	1
SMSRO_SF007650	5.62147	8.28236	11.3594	4.25399	5.39851	14.3354	1.5341	11.4737	16.4661	SMSRO_SF007650	-0.0562859	3.53843	1	1	SMSRO_SF007650	-0.137262	3.53843	0.908267	1
SMSRO_SF007660	0	0	4.8683	0	5.39851	2.60643	0	0	0	SMSRO_SF007660	0.644056	2.27077	0.815274	1	SMSRO_SF007660	3.0654	2.27077	0.341578	0.5593
SMSRO_SF007690	14.0537	14.4941	43.8147	7.08998	24.2933	0	0	19.1229	0	SMSRO_SF007690	-1.19402	4.09445	0.320594	1	SMSRO_SF007690	1.8627	4.09445	0.13841	0.322266
SMSRO_SF007700	14.0537	10.353	24.3415	15.5979	21.594	26.0643	7.67052	9.56145	10.9774	SMSRO_SF007700	0.360468	4.26812	0.558782	1	SMSRO_SF007700	0.820428	4.26812	0.207738	0.417854
SMSRO_SF007710	16.8644	20.7059	19.4732	4.25399	26.9926	0	9.20463	0	0	SMSRO_SF007710	-0.855047	3.85074	0.445957	1	SMSRO_SF007710	2.38948	3.85074	0.037968	0.132109
SMSRO_SF007720	2.81073	4.14118	8.11384	1.418	8.09777	3.90965	0	0	0	SMSRO_SF007720	-0.148332	2.72381	1	1	SMSRO_SF007720	4.54535	2.72381	0.0218889	0.0909194
SMSRO_SF007760	21.0805	0	43.8147	12.762	32.3911	5.21287	7.67052	3.82458	16.4661	SMSRO_SF007760	-0.378618	4.28705	0.7112	1	SMSRO_SF007760	1.25757	4.28705	0.220726	0.433064
SMSRO_SF007770	40.7556	8.28236	249.906	429.653	155.207	394.875	279.207	32.5089	32.9322	SMSRO_SF007770	1.70801	7.54256	0.0517884	1	SMSRO_SF007770	-0.211315	7.54256	0.812123	0.947223
SMSRO_SF007800	4.2161	2.07059	8.11384	4.25399	2.69926	11.7289	3.06821	5.73687	5.48871	SMSRO_SF007800	0.34218	3.10305	0.879413	1	SMSRO_SF007800	0.079186	3.10305	1	1
SMSRO_SF007860	2.81073	6.21177	27.587	8.50797	17.5452	2.60643	4.60231	9.56145	8.23306	SMSRO_SF007860	-0.351923	3.69746	0.762194	1	SMSRO_SF007860	0.71693	3.69746	0.492103	0.708704
SMSRO_SF007880	7.02683	12.4235	11.3594	7.08998	9.4474	3.90965	0	0	5.48871	SMSRO_SF007880	-0.562334	3.25254	0.478904	1	SMSRO_SF007880	2.70278	3.25254	0.0187962	0.0830683
SMSRO_SF007890	5.62147	8.28236	9.7366	1.418	8.09777	6.51608	0	1.91229	0	SMSRO_SF007890	-0.522323	3.00778	0.594235	1	SMSRO_SF007890	3.1989	3.00778	0.0104243	0.0549188
SMSRO_SF007900	7.02683	8.28236	9.7366	14.18	12.1467	11.7289	4.60231	9.56145	16.4661	SMSRO_SF007900	0.597006	3.75599	0.433761	1	SMSRO_SF007900	-0.188339	3.75599	0.887388	1
SMSRO_SF007910	666.144	590.118	426.788	972.745	468.321	282.798	395.799	774.477	315.601	SMSRO_SF007910	0.0338772	9.09627	0.933107	1	SMSRO_SF007910	0.177898	9.09627	0.653108	0.829732
SMSRO_SF007920	35.1342	24.8471	19.4732	66.6458	4.04888	26.0643	30.6821	21.0352	27.4435	SMSRO_SF007920	0.273602	4.99079	0.720444	1	SMSRO_SF007920	0.00873883	4.99079	1	1
SMSRO_SF007930	9.83756	8.28236	19.4732	12.762	12.1467	7.8193	12.2728	7.64916	5.48871	SMSRO_SF007930	-0.212881	3.81905	0.840193	1	SMSRO_SF007930	0.501536	3.81905	0.450383	0.66823
SMSRO_SF007950	2.81073	10.353	8.11384	8.50797	9.4474	5.21287	0	0	0	SMSRO_SF007950	0.166141	3.06884	1	1	SMSRO_SF007950	4.98091	3.06884	0.00414596	0.0290685
SMSRO_SF007960	21.0805	10.353	21.096	8.50797	13.4963	15.6386	21.4775	15.2983	8.23306	SMSRO_SF007960	-0.494966	4.21331	0.445778	1	SMSRO_SF007960	0.186748	4.21331	0.783349	0.924065
SMSRO_SF007980	4.2161	8.28236	1.62277	1.418	4.04888	2.60643	3.06821	3.82458	2.74435	SMSRO_SF007980	-0.699128	2.73893	0.508164	1	SMSRO_SF007980	0.448985	2.73893	0.644487	0.826094
SMSRO_SF007990	579.011	496.942	438.147	842.289	581.69	394.875	405.004	487.634	425.375	SMSRO_SF007990	0.263069	9.02377	0.322551	1	SMSRO_SF007990	0.200829	9.02377	0.459766	0.6757
SMSRO_SF008000	862.895	755.765	574.46	1013.87	916.397	1094.7	805.405	879.653	817.817	SMSRO_SF008000	0.463336	9.75069	0.0211159	0.830572	SMSRO_SF008000	-0.19004	9.75069	0.349901	0.565953
SMSRO_SF008010	5.62147	10.353	12.9821	4.25399	9.4474	1.30322	1.5341	5.73687	8.23306	SMSRO_SF008010	-0.91325	3.26459	0.325397	1	SMSRO_SF008010	0.963749	3.26459	0.319489	0.540695
SMSRO_SF008030	5548.39	5255.16	4452.87	5255.09	4139.31	3400.09	4396.74	3220.29	3521.01	SMSRO_SF008030	-0.253991	12.0894	0.219485	1	SMSRO_SF008030	0.453439	12.0894	0.0287202	0.110212
SMSRO_SF008040	29.5127	28.9883	35.7009	19.8519	25.6429	20.8515	50.6254	65.0178	71.3532	SMSRO_SF008040	-0.50365	5.34472	0.265153	1	SMSRO_SF008040	-0.967368	5.34472	0.0144112	0.0696293
SMSRO_SF008060	2.81073	0	0	0	0	1.30322	0	1.91229	0	SMSRO_SF008060	-0.966259	1.98137	1	1	SMSRO_SF008060	0.541424	1.98137	1	1
SMSRO_SF008070	5.62147	6.21177	8.11384	8.50797	12.1467	3.90965	1.5341	0	0	SMSRO_SF008070	0.290414	3.12191	0.793347	1	SMSRO_SF008070	2.99339	3.12191	0.019472	0.0849267
SMSRO_SF008080	371.017	451.389	318.062	514.732	464.272	474.371	378.924	516.318	419.886	SMSRO_SF008080	0.352434	8.77339	0.122887	1	SMSRO_SF008080	-0.20785	8.77339	0.370203	0.588099
SMSRO_SF008090	21.0805	16.5647	17.8504	22.6879	14.8459	10.4257	16.8751	17.2106	5.48871	SMSRO_SF008090	-0.223522	4.28144	0.759578	1	SMSRO_SF008090	0.423766	4.28144	0.503648	0.717845
SMSRO_SF008100	1.40537	0	4.8683	0	4.04888	2.60643	0	1.91229	0	SMSRO_SF008100	0.0418391	2.32544	1	1	SMSRO_SF008100	1.45039	2.32544	0.673714	0.842459
SMSRO_SF008140	4.2161	16.5647	29.2098	11.344	12.1467	20.8515	3.06821	5.73687	0	SMSRO_SF008140	-0.154981	3.91693	0.847314	1	SMSRO_SF008140	2.30241	3.91693	0.0112127	0.0577671
SMSRO_SF008150	37.9449	70.4001	90.875	38.2859	75.5792	70.3737	16.8751	19.1229	2.74435	SMSRO_SF008150	-0.105374	5.67827	0.829015	1	SMSRO_SF008150	2.25462	5.67827	3.53462e-05	0.000739085
SMSRO_SF008170	126.483	149.083	90.875	124.784	109.32	155.083	104.319	114.737	57.6314	SMSRO_SF008170	0.0914921	6.89007	0.81011	1	SMSRO_SF008170	0.380839	6.89007	0.263761	0.48898
SMSRO_SF008220	5.62147	2.07059	9.7366	4.25399	6.74814	7.8193	0	3.82458	0	SMSRO_SF008220	0.0765781	3.00089	1	1	SMSRO_SF008220	2.01661	3.00089	0.08964	0.237133
SMSRO_SF008230	23.8912	26.9177	47.0602	21.2699	36.44	29.974	6.13642	7.64916	16.4661	SMSRO_SF008230	-0.156744	4.78844	0.774446	1	SMSRO_SF008230	1.76672	4.78844	0.00458863	0.0311193
SMSRO_SF008240	42.161	51.7648	48.683	35.4499	29.6918	40.3997	33.7503	65.0178	60.3758	SMSRO_SF008240	-0.425661	5.5776	0.303446	1	SMSRO_SF008240	-0.142575	5.5776	0.754888	0.90538
SMSRO_SF008250	0	2.07059	3.24553	0	4.04888	6.51608	1.5341	0	0	SMSRO_SF008250	0.991419	2.42092	0.663975	1	SMSRO_SF008250	1.17838	2.42092	0.673735	0.842459
SMSRO_SF008260	12.6483	10.353	16.2277	9.92597	17.5452	6.51608	6.13642	11.4737	13.7218	SMSRO_SF008260	-0.216035	3.88502	0.76725	1	SMSRO_SF008260	0.385152	3.88502	0.644478	0.826094
SMSRO_SF008270	4.2161	8.28236	4.8683	11.344	9.4474	11.7289	3.06821	5.73687	8.23306	SMSRO_SF008270	0.929852	3.42484	0.242962	1	SMSRO_SF008270	0.070969	3.42484	1	1
SMSRO_SF008280	7.02683	8.28236	8.11384	2.83599	20.2444	14.3354	1.5341	0	2.74435	SMSRO_SF008280	0.674667	3.45184	0.466811	1	SMSRO_SF008280	2.37761	3.45184	0.0370235	0.13037
SMSRO_SF008300	5.62147	2.07059	8.11384	7.08998	9.4474	1.30322	6.13642	0	5.48871	SMSRO_SF008300	0.129388	3.07129	1	1	SMSRO_SF008300	0.459079	3.07129	0.712178	0.872746
SMSRO_SF008310	1349.15	1277.55	1053.18	1670.4	1325.33	1391.84	1870.07	1816.67	1899.09	SMSRO_SF008310	0.25351	10.5696	0.172318	1	SMSRO_SF008310	-0.601815	10.5696	0.00123653	0.012074
SMSRO_SF008340	796.843	882.072	853.575	934.459	738.246	794.962	1144.44	940.846	1199.28	SMSRO_SF008340	-0.036956	9.85031	0.850435	1	SMSRO_SF008340	-0.374752	9.85031	0.053093	0.169552
SMSRO_SF008370	216.426	240.188	204.469	235.387	278.023	256.734	251.593	298.317	233.27	SMSRO_SF008370	0.222495	7.9618	0.370443	1	SMSRO_SF008370	-0.249285	7.9618	0.329266	0.548777
SMSRO_SF008380	157.401	120.094	111.971	185.757	151.158	149.87	119.66	139.597	150.939	SMSRO_SF008380	0.315736	7.19318	0.268645	1	SMSRO_SF008380	-0.0622719	7.19318	0.838043	0.966574
SMSRO_SF008390	157.401	136.659	136.312	112.022	122.816	136.838	161.081	152.983	205.826	SMSRO_SF008390	-0.21297	7.22342	0.458775	1	SMSRO_SF008390	-0.261004	7.22342	0.358029	0.575624
SMSRO_SF008400	1914.11	2045.74	1681.19	1827.8	1583.11	1819.29	1865.47	2273.71	2093.94	SMSRO_SF008400	-0.108721	10.8943	0.550852	1	SMSRO_SF008400	-0.143915	10.8943	0.431271	0.649429
SMSRO_SF008410	193.941	211.2	196.355	211.281	149.809	160.296	156.479	158.72	164.661	SMSRO_SF008410	-0.205538	7.50236	0.432347	1	SMSRO_SF008410	0.325834	7.50236	0.225741	0.439923
SMSRO_SF008420	37.9449	37.2706	34.0781	51.0478	32.3911	24.7611	38.3526	51.6318	68.6088	SMSRO_SF008420	-0.0190807	5.46684	1	1	SMSRO_SF008420	-0.508789	5.46684	0.230872	0.445732
SMSRO_SF008470	0	4.14118	0	0	2.69926	9.12252	0	1.91229	0	SMSRO_SF008470	1.56804	2.42238	0.468064	1	SMSRO_SF008470	0.71762	2.42238	1	1
SMSRO_SF008480	1285.91	1258.92	1075.89	1345.68	1553.42	1950.92	1554.05	1397.88	1394.13	SMSRO_SF008480	0.421945	10.4794	0.0334988	0.914361	SMSRO_SF008480	-0.264139	10.4794	0.186059	0.385984
SMSRO_SF008490	7.02683	10.353	19.4732	0	20.2444	1.30322	0	1.91229	0	SMSRO_SF008490	-0.755728	3.34796	0.544257	1	SMSRO_SF008490	3.833	3.34796	0.0141972	0.0689523
SMSRO_SF008510	2.81073	0	1.62277	0	0	1.30322	0	0	0	SMSRO_SF008510	-1.502	1.97992	0.65809	1	SMSRO_SF008510	3.03749	1.97992	0.285377	0.512744
SMSRO_SF008540	21.0805	16.5647	9.7366	8.50797	18.8948	6.51608	4.60231	5.73687	2.74435	SMSRO_SF008540	-0.482365	3.8129	0.488284	1	SMSRO_SF008540	1.76662	3.8129	0.0191165	0.0839797
SMSRO_SF008570	7.02683	6.21177	21.096	2.83599	8.09777	5.21287	3.06821	0	0	SMSRO_SF008570	-1.06733	3.24196	0.249791	1	SMSRO_SF008570	2.99694	3.24196	0.00763142	0.0439278
SMSRO_SF008580	1.40537	2.07059	6.49107	0	2.69926	0	0	0	0	SMSRO_SF008580	-1.6897	2.22446	0.301042	1	SMSRO_SF008580	3.98736	2.22446	0.069391	0.202843
SMSRO_SF008590	0	2.07059	11.3594	0	8.09777	10.4257	1.5341	0	0	SMSRO_SF008590	0.455035	2.86496	0.833272	1	SMSRO_SF008590	2.49115	2.86496	0.217038	0.428788
SMSRO_SF008600	1.40537	4.14118	6.49107	1.418	8.09777	1.30322	0	1.91229	5.48871	SMSRO_SF008600	-0.123257	2.69826	1	1	SMSRO_SF008600	0.833162	2.69826	0.662258	0.836796
SMSRO_SF008620	40.7556	31.0589	37.3236	31.1959	56.6844	24.7611	30.6821	15.2983	10.9774	SMSRO_SF008620	0.0381458	5.1305	0.967704	1	SMSRO_SF008620	0.877608	5.1305	0.0957971	0.246204
SMSRO_SF008650	8.4322	10.353	8.11384	2.83599	25.6429	9.12252	0	0	2.74435	SMSRO_SF008650	0.485662	3.47745	0.630317	1	SMSRO_SF008650	3.33558	3.47745	0.0275455	0.107699
SMSRO_SF008660	63.2415	45.553	55.1741	70.8998	56.6844	31.2772	39.8867	38.2458	49.3984	SMSRO_SF008660	-0.0570604	5.73986	0.918645	1	SMSRO_SF008660	0.381684	5.73986	0.377931	0.595808
SMSRO_SF008670	9.83756	2.07059	17.8504	7.08998	13.4963	6.51608	0	0	0	SMSRO_SF008670	-0.164174	3.33245	0.925326	1	SMSRO_SF008670	5.53349	3.33245	0.000741306	0.00793304
SMSRO_SF008700	33.7288	33.1294	32.4553	38.2859	45.8873	39.0965	52.1595	43.9826	52.1427	SMSRO_SF008700	0.309919	5.46754	0.424439	1	SMSRO_SF008700	-0.572859	5.46754	0.135128	0.315807
SMSRO_SF008710	9.83756	8.28236	17.8504	12.762	6.74814	10.4257	9.20463	26.772	5.48871	SMSRO_SF008710	-0.272803	3.92238	0.773385	1	SMSRO_SF008710	-0.221081	3.92238	0.845071	0.971077
SMSRO_SF008720	0	2.07059	4.8683	0	2.69926	1.30322	3.06821	7.64916	8.23306	SMSRO_SF008720	-0.661582	2.62954	0.767488	1	SMSRO_SF008720	-1.34998	2.62954	0.298532	0.524752
SMSRO_SF008740	7.02683	12.4235	9.7366	1.418	12.1467	11.7289	1.5341	0	2.74435	SMSRO_SF008740	-0.173836	3.3195	0.920089	1	SMSRO_SF008740	2.67356	3.3195	0.0153433	0.0728199
SMSRO_SF008750	37.9449	24.8471	45.4375	11.344	39.1392	29.974	4.60231	3.82458	8.23306	SMSRO_SF008750	-0.430923	4.74479	0.432215	1	SMSRO_SF008750	2.72859	4.74479	5.86051e-05	0.00105095
SMSRO_SF008760	5.62147	4.14118	11.3594	1.418	12.1467	3.90965	0	0	0	SMSRO_SF008760	-0.274156	2.96904	0.906653	1	SMSRO_SF008760	5.03275	2.96904	0.00621687	0.0383923
SMSRO_SF008800	1.40537	0	1.62277	0	0	2.60643	0	0	0	SMSRO_SF008800	-0.232764	1.97912	1	1	SMSRO_SF008800	2.5465	1.97912	0.530781	0.728798
SMSRO_SF008810	5.62147	6.21177	14.6049	12.762	6.74814	7.8193	4.60231	3.82458	8.23306	SMSRO_SF008810	0.0367389	3.47518	1	1	SMSRO_SF008810	0.715523	3.47518	0.433317	0.650641
SMSRO_SF008830	70.2683	68.3295	82.7611	90.7517	68.831	66.464	93.5804	114.737	79.5862	SMSRO_SF008830	0.0267817	6.40577	0.95221	1	SMSRO_SF008830	-0.384379	6.40577	0.26543	0.491586
SMSRO_SF008890	0	0	3.24553	2.83599	8.09777	1.30322	0	0	2.74435	SMSRO_SF008890	1.72422	2.42399	0.248404	1	SMSRO_SF008890	0.527581	2.42399	1	1
SMSRO_SF008900	11.2429	12.4235	11.3594	4.25399	9.4474	6.51608	1.5341	0	2.74435	SMSRO_SF008900	-0.766908	3.32393	0.273455	1	SMSRO_SF008900	2.95245	3.32393	0.00630402	0.0386743
SMSRO_SF008910	2.81073	4.14118	1.62277	1.418	0	0	0	0	0	SMSRO_SF008910	-2.21381	2.11125	0.163209	1	SMSRO_SF008910	3.74678	2.11125	0.0815169	0.223171
SMSRO_SF008930	7.02683	4.14118	9.7366	1.418	6.74814	2.60643	0	0	0	SMSRO_SF008930	-0.938416	2.8003	0.340287	1	SMSRO_SF008930	5.02768	2.8003	0.00326663	0.0247653
SMSRO_SF008940	116.645	107.671	81.1384	161.651	130.914	83.4059	142.672	116.65	52.1427	SMSRO_SF008940	0.297524	6.83775	0.453248	1	SMSRO_SF008940	-0.0497542	6.83775	0.947899	1
SMSRO_SF009000	0	0	3.24553	0	1.34963	1.30322	0	1.91229	0	SMSRO_SF009000	-0.250185	2.04687	1	1	SMSRO_SF009000	0.598783	2.04687	1	1
SMSRO_SF009050	813.707	1027.01	809.761	758.628	597.885	426.152	484.777	522.055	441.841	SMSRO_SF009050	-0.571449	9.35954	0.0124228	0.681429	SMSRO_SF009050	0.868134	9.35954	0.000183739	0.00269822
SMSRO_SF009070	2054.65	2070.59	1968.42	1983.78	2071.68	1333.19	2778.26	2298.57	3551.19	SMSRO_SF009070	-0.177475	11.127	0.41634	1	SMSRO_SF009070	-0.500699	11.127	0.0217375	0.0906945
SMSRO_SF009120	327.45	368.565	314.817	232.551	296.918	445.7	259.264	206.527	263.458	SMSRO_SF009120	-0.0494949	8.25401	0.859348	1	SMSRO_SF009120	0.470834	8.25401	0.0927536	0.242209
SMSRO_SF009130	91.3488	128.377	110.348	95.0057	90.4251	101.651	164.149	154.895	164.661	SMSRO_SF009130	-0.192581	6.96204	0.505597	1	SMSRO_SF009130	-0.558011	6.96204	0.0549678	0.173211
SMSRO_SF009150	99.781	101.459	100.612	99.2597	105.271	106.864	119.66	68.8424	68.6088	SMSRO_SF009150	0.0454755	6.65114	0.909717	1	SMSRO_SF009150	0.208604	6.65114	0.502734	0.717367
SMSRO_SF009170	761.709	830.307	660.466	938.713	736.897	619.028	898.985	883.478	697.066	SMSRO_SF009170	0.0271251	9.61471	0.90259	1	SMSRO_SF009170	-0.142229	9.61471	0.513458	0.724285
SMSRO_SF009190	290.911	258.824	241.792	333.229	269.926	367.507	271.536	256.247	211.315	SMSRO_SF009190	0.292989	8.13869	0.228686	1	SMSRO_SF009190	0.0935378	8.13869	0.707375	0.868501
SMSRO_SF009240	39.3503	39.3412	37.3236	31.1959	32.3911	33.8836	29.148	30.5966	38.4209	SMSRO_SF009240	-0.248948	5.23736	0.521952	1	SMSRO_SF009240	0.25972	5.23736	0.57564	0.763557
SMSRO_SF009260	668.954	685.365	683.185	747.284	892.104	445.7	1009.44	661.652	1171.84	SMSRO_SF009260	0.0330911	9.6004	0.90201	1	SMSRO_SF009260	-0.478783	9.6004	0.0675835	0.199646
SMSRO_SF009280	267.02	254.683	232.056	361.589	325.26	510.861	587.562	374.809	532.405	SMSRO_SF009280	0.667907	8.59169	0.00968851	0.602302	SMSRO_SF009280	-0.987096	8.59169	0.00014015	0.0021079
SMSRO_SF009290	1.40537	4.14118	21.096	5.67198	14.8459	3.90965	1.5341	5.73687	5.48871	SMSRO_SF009290	-0.125476	3.37977	0.92998	1	SMSRO_SF009290	1.08325	3.37977	0.367267	0.58571
SMSRO_SF009310	2.81073	2.07059	8.11384	0	2.69926	3.90965	0	1.91229	0	SMSRO_SF009310	-0.916223	2.51988	0.404194	1	SMSRO_SF009310	2.39651	2.51988	0.13293	0.313022
SMSRO_SF009320	8.4322	8.28236	11.3594	4.25399	10.797	11.7289	0	1.91229	0	SMSRO_SF009320	-0.0621763	3.31224	1	1	SMSRO_SF009320	3.45602	3.31224	0.00246534	0.0199907
SMSRO_SF009330	0	2.07059	1.62277	0	4.04888	1.30322	0	0	0	SMSRO_SF009330	0.586	2.10565	0.739134	1	SMSRO_SF009330	2.60339	2.10565	0.53273	0.7291
SMSRO_SF009340	220.643	296.094	172.013	286.435	275.324	113.38	165.683	252.422	150.939	SMSRO_SF009340	-0.0267074	7.76895	0.943846	1	SMSRO_SF009340	0.269166	7.76895	0.469357	0.686011
SMSRO_SF009350	42.161	28.9883	24.3415	42.5399	39.1392	35.1868	30.6821	51.6318	24.6992	SMSRO_SF009350	0.277049	5.28616	0.538439	1	SMSRO_SF009350	-0.166826	5.28616	0.728112	0.885799
SMSRO_SF009360	0	2.07059	0	2.83599	0	0	0	11.4737	0	SMSRO_SF009360	0.492673	2.29012	1	1	SMSRO_SF009360	-2.30815	2.29012	0.355736	0.574195
SMSRO_SF009370	0	4.14118	6.49107	5.67198	4.04888	0	10.7387	9.56145	8.23306	SMSRO_SF009370	-0.0868504	3.0647	1	1	SMSRO_SF009370	-1.4397	3.0647	0.167081	0.359822
SMSRO_SF009380	0	2.07059	3.24553	0	0	1.30322	0	0	0	SMSRO_SF009380	-1.56547	1.98485	0.666755	1	SMSRO_SF009380	3.09937	1.98485	0.295438	0.520295
SMSRO_SF009390	8.4322	10.353	6.49107	8.50797	6.74814	5.21287	6.13642	0	8.23306	SMSRO_SF009390	-0.288521	3.30552	0.696306	1	SMSRO_SF009390	0.831216	3.30552	0.413579	0.632234
SMSRO_SF009400	7.02683	8.28236	3.24553	4.25399	5.39851	6.51608	0	1.91229	0	SMSRO_SF009400	-0.170439	2.90686	1	1	SMSRO_SF009400	2.85563	2.90686	0.0270007	0.106013
SMSRO_SF009410	2.81073	4.14118	9.7366	2.83599	13.4963	5.21287	1.5341	0	5.48871	SMSRO_SF009410	0.36264	3.07005	0.804805	1	SMSRO_SF009410	1.34787	3.07005	0.411414	0.630161
SMSRO_SF009450	1.40537	2.07059	3.24553	0	0	3.90965	0	0	0	SMSRO_SF009450	-0.661036	2.16461	1	1	SMSRO_SF009450	3.45066	2.16461	0.178161	0.37844
SMSRO_SF009460	1.40537	0	3.24553	0	6.74814	0	0	0	0	SMSRO_SF009460	0.444725	2.21705	0.828923	1	SMSRO_SF009460	3.03053	2.21705	0.36342	0.582284
SMSRO_SF009470	0	0	0	0	4.04888	1.30322	0	1.91229	0	SMSRO_SF009470	3.41178	2.04322	0.191042	1	SMSRO_SF009470	-1.9692	2.04322	1	1
SMSRO_SF009490	230.48	223.624	225.565	250.985	229.437	205.908	443.356	545.002	323.834	SMSRO_SF009490	0.0131405	8.22964	0.970424	1	SMSRO_SF009490	-0.953123	8.22964	0.000230094	0.00320242
SMSRO_SF009500	94.1595	99.3883	79.5156	129.038	80.9777	74.2833	122.728	166.369	96.0524	SMSRO_SF009500	0.0578481	6.75118	0.89019	1	SMSRO_SF009500	-0.505271	6.75118	0.154652	0.345421
SMSRO_SF009510	29.5127	24.8471	22.7187	1.418	13.4963	15.6386	1.5341	3.82458	0	SMSRO_SF009510	-1.31173	4.0161	0.0555296	1	SMSRO_SF009510	3.59368	4.0161	5.41776e-05	0.00102062
SMSRO_SF009530	1.40537	0	0	2.83599	0	1.30322	0	0	0	SMSRO_SF009530	1.08932	1.97869	0.661959	1	SMSRO_SF009530	1.77213	1.97869	1	1
SMSRO_SF009540	98.3756	115.953	116.839	63.8098	95.8236	112.077	24.5457	32.5089	21.9548	SMSRO_SF009540	-0.280397	6.32193	0.410431	1	SMSRO_SF009540	2.04448	6.32193	1.4079e-07	6.78118e-06
SMSRO_SF009550	4.2161	2.07059	8.11384	0	2.69926	6.51608	0	1.91229	0	SMSRO_SF009550	-0.619114	2.64488	0.607805	1	SMSRO_SF009550	2.5446	2.64488	0.100566	0.255516
SMSRO_SF009570	7.02683	4.14118	8.11384	4.25399	6.74814	3.90965	1.5341	3.82458	0	SMSRO_SF009570	-0.386257	2.97396	0.747096	1	SMSRO_SF009570	1.65215	2.97396	0.106354	0.26553
SMSRO_SF009580	4.2161	2.07059	3.24553	2.83599	2.69926	6.51608	0	1.91229	0	SMSRO_SF009580	0.290086	2.60025	0.825971	1	SMSRO_SF009580	1.99988	2.60025	0.260476	0.485302
SMSRO_SF009590	0	10.353	6.49107	1.418	8.09777	9.12252	21.4775	9.56145	10.9774	SMSRO_SF009590	0.234849	3.53684	1	1	SMSRO_SF009590	-1.39519	3.53684	0.151847	0.342436
SMSRO_SF009610	0	0	3.24553	2.83599	1.34963	1.30322	0	0	0	SMSRO_SF009610	0.632844	2.1046	0.731991	1	SMSRO_SF009610	2.56837	2.1046	0.527512	0.728798
SMSRO_SF009620	2.81073	2.07059	3.24553	1.418	2.69926	2.60643	0	0	0	SMSRO_SF009620	-0.267895	2.3252	1	1	SMSRO_SF009620	3.73376	2.3252	0.0726333	0.208334
SMSRO_SF009650	1.40537	2.07059	4.8683	0	0	0	0	1.91229	0	SMSRO_SF009650	-3.98906	2.11332	0.0911211	1	SMSRO_SF009650	1.77524	2.11332	0.276956	0.503235
SMSRO_SF009670	49.1878	84.8942	55.1741	53.8838	70.1807	70.3737	70.5688	103.264	120.752	SMSRO_SF009670	0.0553798	6.27553	0.925956	1	SMSRO_SF009670	-0.636243	6.27553	0.0944297	0.245126
SMSRO_SF009680	8.4322	0	0	0	1.34963	1.30322	1.5341	0	0	SMSRO_SF009680	-1.5517	2.26951	0.495971	1	SMSRO_SF009680	1.94596	2.26951	0.391195	0.60914
SMSRO_SF009830	0	24.8471	11.3594	0	25.6429	0	0	0	0	SMSRO_SF009830	-0.471139	3.33495	0.789728	1	SMSRO_SF009830	5.76216	3.33495	0.0226016	0.0930509
SMSRO_SF009840	14.0537	16.5647	16.2277	18.4339	18.8948	16.9418	15.341	28.6843	8.23306	SMSRO_SF009840	0.21592	4.35308	0.749273	1	SMSRO_SF009840	-0.199431	4.35308	0.777212	0.920902
SMSRO_SF009860	11.2429	14.4941	11.3594	29.7779	10.797	10.4257	7.67052	9.56145	8.23306	SMSRO_SF009860	0.457321	4.00626	0.518262	1	SMSRO_SF009860	0.522259	4.00626	0.536897	0.731112
SMSRO_SF009870	23.8912	10.353	14.6049	12.762	17.5452	14.3354	16.8751	13.386	19.2105	SMSRO_SF009870	-0.162231	4.26089	0.863555	1	SMSRO_SF009870	0.0304661	4.26089	1	1
SMSRO_SF009890	18.2698	22.7765	77.8928	28.3599	62.0829	39.0965	23.0116	17.2106	8.23306	SMSRO_SF009890	0.120442	5.21688	0.85758	1	SMSRO_SF009890	1.24038	5.21688	0.0524916	0.16861
SMSRO_SF009920	8.4322	8.28236	8.11384	1.418	12.1467	6.51608	0	1.91229	0	SMSRO_SF009920	-0.291741	3.12496	0.809699	1	SMSRO_SF009920	3.27965	3.12496	0.00895468	0.0491191
SMSRO_SF010010	1.40537	14.4941	12.9821	5.67198	12.1467	7.8193	6.13642	5.73687	5.48871	SMSRO_SF010010	-0.116612	3.48217	0.916513	1	SMSRO_SF010010	0.655259	3.48217	0.497604	0.713322
SMSRO_SF010020	18.2698	18.6353	24.3415	15.5979	32.3911	39.0965	12.2728	13.386	8.23306	SMSRO_SF010020	0.507308	4.59632	0.350199	1	SMSRO_SF010020	0.81106	4.59632	0.177051	0.376512
SMSRO_SF010040	428.637	428.612	290.475	380.023	317.163	213.728	299.15	420.704	373.232	SMSRO_SF010040	-0.333504	8.46323	0.223798	1	SMSRO_SF010040	0.0718793	8.46323	0.802345	0.938165
SMSRO_SF010070	49.1878	86.9648	25.9643	36.8679	25.6429	33.8836	33.7503	40.1581	90.5637	SMSRO_SF010070	-0.733035	5.60552	0.157741	1	SMSRO_SF010070	-0.00264109	5.60552	1	1
SMSRO_SF010080	16.8644	45.553	17.8504	42.5399	39.1392	31.2772	36.8185	86.053	57.6314	SMSRO_SF010080	0.525981	5.45368	0.331539	1	SMSRO_SF010080	-1.19345	5.45368	0.0186252	0.0830683
SMSRO_SF010090	18.2698	31.0589	19.4732	24.1059	16.1955	19.5482	32.2162	22.9475	32.9322	SMSRO_SF010090	-0.176548	4.74665	0.774623	1	SMSRO_SF010090	-0.373713	4.74665	0.473287	0.687982
SMSRO_SF010100	25.2966	8.28236	14.6049	17.0159	14.8459	45.6126	32.2162	32.5089	43.9097	SMSRO_SF010100	0.648342	4.85894	0.255541	1	SMSRO_SF010100	-1.11393	4.85894	0.0536403	0.170359
SMSRO_SF010110	11.2429	10.353	3.24553	8.50797	8.09777	23.4579	23.0116	53.5441	19.2105	SMSRO_SF010110	0.686283	4.36841	0.40045	1	SMSRO_SF010110	-1.93102	4.36841	0.00615419	0.0382586
SMSRO_SF010120	12.6483	26.9177	16.2277	12.762	17.5452	24.7611	39.8867	78.4038	54.8871	SMSRO_SF010120	0.0193235	5.06578	1	1	SMSRO_SF010120	-1.65049	5.06578	0.00127728	0.0123426
SMSRO_SF010130	174.265	157.365	141.181	147.472	156.557	153.78	158.013	242.861	222.293	SMSRO_SF010130	-0.0476842	7.45289	0.863802	1	SMSRO_SF010130	-0.389898	7.45289	0.155854	0.34661
SMSRO_SF010140	23.8912	12.4235	43.8147	29.7779	26.9926	29.974	42.9549	26.772	30.1879	SMSRO_SF010140	0.0943413	5.04727	0.832666	1	SMSRO_SF010140	-0.31184	5.04727	0.560437	0.750873
SMSRO_SF010150	103.997	128.377	116.839	95.0057	62.0829	70.3737	144.206	130.036	118.007	SMSRO_SF010150	-0.614772	6.78488	0.0438699	1	SMSRO_SF010150	-0.178264	6.78488	0.585246	0.771367
SMSRO_SF010160	7.02683	2.07059	0	0	1.34963	2.60643	0	1.91229	0	SMSRO_SF010160	-1.13115	2.32556	0.630637	1	SMSRO_SF010160	1.94818	2.32556	0.328418	0.548777
SMSRO_SF010180	0	2.07059	1.62277	0	2.69926	0	0	0	0	SMSRO_SF010180	-0.282815	1.98338	1	1	SMSRO_SF010180	2.60614	1.98338	0.536051	0.731112
SMSRO_SF010201	511.553	480.377	335.913	490.626	499.362	299.74	590.63	550.739	828.795	SMSRO_SF010201	-0.0424427	8.9992	0.882239	1	SMSRO_SF010201	-0.565468	8.9992	0.0366428	0.129948
SMSRO_SF010202	2199.4	2161.7	2114.47	2056.09	2297.07	1851.87	3605.14	3262.37	4569.35	SMSRO_SF010202	-0.0616329	11.3888	0.744136	1	SMSRO_SF010202	-0.81959	11.3888	1.3847e-05	0.000335386
SMSRO_SF010203	4.2161	6.21177	1.62277	2.83599	8.09777	5.21287	3.06821	7.64916	5.48871	SMSRO_SF010203	0.450241	3.01826	0.718735	1	SMSRO_SF010203	-0.413737	3.01826	0.673053	0.842459
SMSRO_SF010210	80.1059	72.4707	89.2522	60.9738	67.4814	63.8576	93.5804	141.509	98.7967	SMSRO_SF010210	-0.332667	6.45885	0.316817	1	SMSRO_SF010210	-0.462283	6.45885	0.155149	0.346115
SMSRO_SF010230	265.614	204.988	87.6294	371.515	121.467	131.625	377.39	330.826	268.947	SMSRO_SF010230	0.159808	7.92386	0.717697	1	SMSRO_SF010230	-0.808289	7.92386	0.0671803	0.199038
SMSRO_SF010240	4.2161	2.07059	3.24553	7.08998	9.4474	6.51608	1.5341	3.82458	2.74435	SMSRO_SF010240	1.18053	3.00182	0.219073	1	SMSRO_SF010240	0.303996	3.00182	1	1
SMSRO_SF010290	25.2966	20.7059	37.3236	8.50797	25.6429	20.8515	4.60231	5.73687	0	SMSRO_SF010290	-0.596364	4.3528	0.316165	1	SMSRO_SF010290	2.80513	4.3528	0.000124621	0.00190507
SMSRO_SF010300	1502.34	1408	1413.43	1324.41	1268.65	1187.23	1173.59	1126.34	1166.35	SMSRO_SF010300	-0.194161	10.332	0.273499	1	SMSRO_SF010300	0.319165	10.332	0.0738884	0.209107
SMSRO_SF010310	5.62147	18.6353	22.7187	18.4339	4.04888	10.4257	7.67052	15.2983	5.48871	SMSRO_SF010310	-0.491955	3.92601	0.53963	1	SMSRO_SF010310	0.666536	3.92601	0.40103	0.620584
SMSRO_SF010350	1.40537	0	3.24553	0	1.34963	2.60643	0	0	0	SMSRO_SF010350	-0.248108	2.10363	1	1	SMSRO_SF010350	3.05129	2.10363	0.291	0.517219
SMSRO_SF010360	99.781	109.741	115.216	92.1697	94.474	95.1348	93.5804	101.351	65.8645	SMSRO_SF010360	-0.202521	6.64231	0.511824	1	SMSRO_SF010360	0.297451	6.64231	0.327614	0.547983
SMSRO_SF010440	2390.53	2687.63	2439.02	2704.12	2727.6	2880.11	4086.85	3945.05	3466.12	SMSRO_SF010440	0.145378	11.5694	0.397001	1	SMSRO_SF010440	-0.614087	11.5694	0.000352698	0.00456792
SMSRO_SF010450	36.5395	47.6236	50.3058	26.9419	49.9362	45.6126	39.8867	51.6318	32.9322	SMSRO_SF010450	-0.12457	5.51316	0.764735	1	SMSRO_SF010450	0.0922836	5.51316	0.841627	0.969509
SMSRO_SF010480	2.81073	4.14118	3.24553	1.418	2.69926	10.4257	1.5341	0	0	SMSRO_SF010480	0.524651	2.68009	0.736397	1	SMSRO_SF010480	2.06397	2.68009	0.197835	0.402994
SMSRO_SF010490	326.045	250.541	355.386	368.679	346.854	411.816	397.333	397.756	444.585	SMSRO_SF010490	0.270767	8.52993	0.233358	1	SMSRO_SF010490	-0.405127	8.52993	0.0760741	0.213672
SMSRO_SF010500	122.267	105.6	141.181	170.159	137.662	148.567	184.093	172.106	120.752	SMSRO_SF010500	0.301884	7.21233	0.300201	1	SMSRO_SF010500	-0.377886	7.21233	0.210432	0.420188
SMSRO_SF010510	2.81073	2.07059	1.62277	0	0	0	3.06821	1.91229	0	SMSRO_SF010510	-3.67815	2.17011	0.148915	1	SMSRO_SF010510	0.188315	2.17011	1	1
SMSRO_SF010540	2.81073	12.4235	11.3594	5.67198	8.09777	5.21287	0	0	0	SMSRO_SF010540	-0.434148	3.07449	0.717021	1	SMSRO_SF010540	5.30285	3.07449	0.00143555	0.0134538
SMSRO_SF010560	8.4322	0	16.2277	1.418	21.594	14.3354	0	0	8.23306	SMSRO_SF010560	0.565864	3.52018	0.623195	1	SMSRO_SF010560	1.76296	3.52018	0.233141	0.447794
SMSRO_SF010660	8.4322	2.07059	9.7366	1.418	6.74814	14.3354	13.8069	7.64916	0	SMSRO_SF010660	0.124882	3.43481	1	1	SMSRO_SF010660	-0.142428	3.43481	1	1
SMSRO_SF010680	7.02683	0	6.49107	1.418	4.04888	3.90965	0	0	0	SMSRO_SF010680	-0.564802	2.59791	0.712704	1	SMSRO_SF010680	4.47087	2.59791	0.0254432	0.101827
SMSRO_SF010690	14.0537	16.5647	25.9643	22.6879	24.2933	10.4257	16.8751	9.56145	16.4661	SMSRO_SF010690	0.0175785	4.37724	1	1	SMSRO_SF010690	0.396354	4.37724	0.519919	0.725755
SMSRO_SF010720	32.3234	24.8471	30.8326	9.92597	26.9926	16.9418	4.60231	15.2983	2.74435	SMSRO_SF010720	-0.70612	4.45912	0.243414	1	SMSRO_SF010720	1.89626	4.45912	0.00452107	0.0308649
SMSRO_SF010770	0	6.21177	4.8683	2.83599	2.69926	0	0	0	0	SMSRO_SF010770	-0.8764	2.33495	0.660814	1	SMSRO_SF010770	4.05675	2.33495	0.0696114	0.203169
SMSRO_SF010780	2.81073	6.21177	9.7366	1.418	5.39851	1.30322	1.5341	0	0	SMSRO_SF010780	-1.13593	2.69271	0.28192	1	SMSRO_SF010780	2.90042	2.69271	0.0394641	0.13655
SMSRO_SF010790	1.40537	0	6.49107	0	6.74814	2.60643	0	0	0	SMSRO_SF010790	0.201071	2.42088	1	1	SMSRO_SF010790	3.70821	2.42088	0.207919	0.417854
SMSRO_SF010820	18.2698	6.21177	29.2098	2.83599	4.04888	15.6386	3.06821	1.91229	16.4661	SMSRO_SF010820	-1.23843	3.81018	0.167224	1	SMSRO_SF010820	1.44073	3.81018	0.164006	0.356909
SMSRO_SF010830	1.40537	0	3.24553	0	2.69926	1.30322	0	0	0	SMSRO_SF010830	-0.243618	2.104	1	1	SMSRO_SF010830	3.05092	2.104	0.291971	0.517219
SMSRO_SF010850	1.40537	2.07059	0	0	1.34963	1.30322	0	0	0	SMSRO_SF010850	-0.254761	1.98158	1	1	SMSRO_SF010850	2.5756	1.98158	0.518108	0.725755
SMSRO_SF010860	4.2161	6.21177	12.9821	4.25399	4.04888	7.8193	0	5.73687	0	SMSRO_SF010860	-0.514774	3.07362	0.702355	1	SMSRO_SF010860	1.87569	3.07362	0.0841844	0.226596
SMSRO_SF010870	1.40537	0	6.49107	0	5.39851	5.21287	1.5341	0	5.48871	SMSRO_SF010870	0.375052	2.60787	0.852237	1	SMSRO_SF010870	0.338349	2.60787	1	1
SMSRO_SF010900	9.83756	4.14118	6.49107	1.418	5.39851	3.90965	1.5341	1.91229	0	SMSRO_SF010900	-0.9273	2.87117	0.318329	1	SMSRO_SF010900	2.2646	2.87117	0.0558981	0.174916
SMSRO_SF010910	36.5395	41.4118	81.1384	36.8679	48.5866	53.4319	23.0116	15.2983	19.2105	SMSRO_SF010910	-0.195071	5.44098	0.677849	1	SMSRO_SF010910	1.44811	5.44098	0.00279867	0.0216427
SMSRO_SF010920	43.5664	39.3412	29.2098	42.5399	33.7407	26.0643	21.4775	17.2106	38.4209	SMSRO_SF010920	-0.135214	5.15282	0.817388	1	SMSRO_SF010920	0.584962	5.15282	0.275604	0.501954
SMSRO_SF010930	0	2.07059	9.7366	0	6.74814	2.60643	0	0	0	SMSRO_SF010930	-0.30954	2.51807	0.881488	1	SMSRO_SF010930	4.21277	2.51807	0.0781857	0.217962
SMSRO_SF010960	9.83756	6.21177	6.49107	7.08998	2.69926	3.90965	7.67052	13.386	2.74435	SMSRO_SF010960	-0.726744	3.30905	0.441472	1	SMSRO_SF010960	-0.112099	3.30905	1	1
SMSRO_SF010970	1.40537	8.28236	0	4.25399	4.04888	0	7.67052	3.82458	0	SMSRO_SF010970	-0.12266	2.69795	1	1	SMSRO_SF010970	-0.435201	2.69795	1	1
SMSRO_SF011000	661.928	774.401	439.77	750.12	538.502	263.25	691.881	1080.44	543.382	SMSRO_SF011000	-0.273374	9.32402	0.424939	1	SMSRO_SF011000	-0.306011	9.32402	0.373514	0.590842
SMSRO_SF011020	548.093	650.165	554.986	579.96	491.265	611.209	1043.19	720.933	944.058	SMSRO_SF011020	-0.0577475	9.41998	0.78302	1	SMSRO_SF011020	-0.629157	9.41998	0.00264478	0.0205521
SMSRO_SF011050	5.62147	4.14118	9.7366	0	5.39851	1.30322	0	0	0	SMSRO_SF011050	-1.47045	2.64889	0.155955	1	SMSRO_SF011050	4.92232	2.64889	0.00694026	0.0412216
SMSRO_SF011120	1.40537	0	1.62277	9.92597	1.34963	5.21287	1.5341	0	5.48871	SMSRO_SF011120	2.15533	2.6466	0.0972997	1	SMSRO_SF011120	-0.805494	2.6466	0.740175	0.894138
SMSRO_SF011260	78.7005	0	105.48	56.7198	33.7407	58.6447	10.7387	0	0	SMSRO_SF011260	-0.31056	5.4379	0.753134	1	SMSRO_SF011260	3.86725	5.4379	0.00036428	0.00468539
SMSRO_SF011270	1.40537	2.07059	0	1.418	0	1.30322	0	0	0	SMSRO_SF011270	-0.250386	1.9821	1	1	SMSRO_SF011270	2.57571	1.9821	0.518404	0.725755
SMSRO_SF011280	1.40537	0	0	0	6.74814	2.60643	1.5341	0	0	SMSRO_SF011280	2.20422	2.26712	0.240669	1	SMSRO_SF011280	-0.156459	2.26712	1	1
SMSRO_SF011290	16.8644	16.5647	38.9464	17.0159	17.5452	24.7611	7.67052	11.4737	8.23306	SMSRO_SF011290	-0.287921	4.41379	0.617731	1	SMSRO_SF011290	1.38744	4.41379	0.0259131	0.102825
SMSRO_SF011300	8.4322	6.21177	4.8683	8.50797	2.69926	6.51608	12.2728	7.64916	8.23306	SMSRO_SF011300	-0.155403	3.38514	1	1	SMSRO_SF011300	-0.528566	3.38514	0.554397	0.744384
SMSRO_SF011310	0	6.21177	19.4732	2.83599	22.9437	0	18.4093	5.73687	0	SMSRO_SF011310	0.00989054	3.5801	1	1	SMSRO_SF011310	0.0260959	3.5801	1	1
SMSRO_SF011320	35.1342	37.2706	42.1919	46.7938	44.5377	46.9158	26.0798	34.4212	24.6992	SMSRO_SF011320	0.270509	5.3665	0.48608	1	SMSRO_SF011320	0.416588	5.3665	0.329147	0.548777
SMSRO_SF011330	75.8898	51.7648	74.6473	53.8838	83.6769	69.0705	38.3526	30.5966	54.8871	SMSRO_SF011330	0.0225508	5.97565	0.977041	1	SMSRO_SF011330	0.740177	5.97565	0.0708845	0.205918
SMSRO_SF011340	8.4322	14.4941	14.6049	7.08998	6.74814	5.21287	10.7387	0	5.48871	SMSRO_SF011340	-0.944923	3.50319	0.19044	1	SMSRO_SF011340	1.10034	3.50319	0.188142	0.388147
SMSRO_SF011370	23.8912	20.7059	29.2098	7.08998	14.8459	31.2772	7.67052	11.4737	5.48871	SMSRO_SF011370	-0.464463	4.3609	0.441681	1	SMSRO_SF011370	1.53508	4.3609	0.0236068	0.0963383
SMSRO_SF011380	0	6.21177	4.8683	1.418	4.04888	7.8193	1.5341	1.91229	0	SMSRO_SF011380	0.341814	2.68828	0.862674	1	SMSRO_SF011380	1.31159	2.68828	0.391287	0.60914
SMSRO_SF011390	54.8093	66.2589	53.5513	45.3759	56.6844	50.8254	90.5121	68.8424	52.1427	SMSRO_SF011390	-0.184134	5.9787	0.631898	1	SMSRO_SF011390	-0.303866	5.9787	0.451697	0.669114
SMSRO_SF011400	40.7556	10.353	58.4196	36.8679	24.2933	24.7611	21.4775	45.8949	30.1879	SMSRO_SF011400	-0.369915	5.16614	0.546312	1	SMSRO_SF011400	0.190871	5.16614	0.785084	0.924942
SMSRO_SF011440	89.9435	84.8942	76.2701	76.5717	56.6844	76.8898	35.2844	42.0704	60.3758	SMSRO_SF011440	-0.257173	6.12864	0.471536	1	SMSRO_SF011440	0.896772	6.12864	0.0189454	0.0835298
SMSRO_SF011450	2.81073	2.07059	4.8683	0	2.69926	2.60643	0	0	0	SMSRO_SF011450	-0.812374	2.32647	0.55759	1	SMSRO_SF011450	3.97657	2.32647	0.0809984	0.222477
SMSRO_SF011480	7.02683	8.28236	1.62277	11.344	5.39851	11.7289	7.67052	15.2983	5.48871	SMSRO_SF011480	0.752034	3.52227	0.361985	1	SMSRO_SF011480	-0.773737	3.52227	0.372009	0.589462
SMSRO_SF011490	0	14.4941	0	0	16.1955	7.8193	0	0	0	SMSRO_SF011490	0.771897	2.94048	0.657745	1	SMSRO_SF011490	4.43547	2.94048	0.0988163	0.25211
SMSRO_SF011500	56.2147	55.9059	12.9821	143.218	36.44	43.0061	0	5.73687	8.23306	SMSRO_SF011500	0.829701	5.48298	0.213167	1	SMSRO_SF011500	3.24815	5.48298	0.000220555	0.00316412
SMSRO_SF011510	820.734	759.907	410.56	788.405	456.174	258.037	516.993	808.898	378.721	SMSRO_SF011510	-0.406533	9.18215	0.277819	1	SMSRO_SF011510	0.221996	9.18215	0.552775	0.744351
SMSRO_SF011520	9.83756	24.8471	22.7187	25.5239	26.9926	9.12252	12.2728	5.73687	5.48871	SMSRO_SF011520	0.120078	4.27896	0.903552	1	SMSRO_SF011520	1.18231	4.27896	0.0881748	0.235061
SMSRO_SF011540	2.81073	2.07059	4.8683	7.08998	9.4474	2.60643	7.67052	0	13.7218	SMSRO_SF011540	0.912752	3.11314	0.455713	1	SMSRO_SF011540	-0.997645	3.11314	0.375055	0.592777
SMSRO_SF011560	5.62147	0	3.24553	8.50797	9.4474	23.4579	0	3.82458	0	SMSRO_SF011560	2.06379	3.31718	0.0265657	0.914361	SMSRO_SF011560	1.14952	3.31718	0.531062	0.728798
SMSRO_SF011570	4.2161	0	3.24553	2.83599	4.04888	1.30322	1.5341	1.91229	8.23306	SMSRO_SF011570	0.0224127	2.61586	1	1	SMSRO_SF011570	-0.345375	2.61586	0.799639	0.936175
SMSRO_SF011580	4.2161	8.28236	11.3594	1.418	9.4474	10.4257	9.20463	1.91229	0	SMSRO_SF011580	-0.139113	3.29206	0.916271	1	SMSRO_SF011580	0.885383	3.29206	0.356107	0.574195
SMSRO_SF011590	165.833	161.506	175.259	184.339	232.136	196.786	111.99	147.246	167.406	SMSRO_SF011590	0.286323	7.4506	0.291544	1	SMSRO_SF011590	0.250159	7.4506	0.396338	0.615976
SMSRO_SF011600	9.83756	6.21177	6.49107	5.67198	4.04888	6.51608	0	1.91229	2.74435	SMSRO_SF011600	-0.482475	3.03934	0.646046	1	SMSRO_SF011600	2.34522	3.03934	0.0488212	0.159739
SMSRO_SF011610	0	0	6.49107	4.25399	4.04888	3.90965	0	0	2.74435	SMSRO_SF011610	0.832423	2.51765	0.542964	1	SMSRO_SF011610	1.40609	2.51765	0.458888	0.675475
SMSRO_SF011660	276.857	310.589	301.835	255.239	306.366	254.127	230.116	240.948	189.36	SMSRO_SF011660	-0.122977	8.05779	0.610524	1	SMSRO_SF011660	0.421099	8.05779	0.0802822	0.221697
SMSRO_SF011680	11.2429	0	6.49107	8.50797	0	31.2772	0	5.73687	0	SMSRO_SF011680	1.10493	3.4608	0.425671	1	SMSRO_SF011680	1.53105	3.4608	0.337245	0.554641
SMSRO_SF011690	5.62147	8.28236	9.7366	5.67198	5.39851	18.245	9.20463	9.56145	13.7218	SMSRO_SF011690	0.327697	3.65631	0.731871	1	SMSRO_SF011690	-0.430389	3.65631	0.694435	0.858277
SMSRO_SF011720	1.40537	4.14118	4.8683	1.418	1.34963	1.30322	0	0	2.74435	SMSRO_SF011720	-1.20143	2.33645	0.408751	1	SMSRO_SF011720	2.0082	2.33645	0.163551	0.356334
SMSRO_SF011730	548.093	503.153	347.272	655.114	363.05	414.423	569.153	1424.66	601.013	SMSRO_SF011730	0.0342741	9.24145	0.922117	1	SMSRO_SF011730	-0.892214	9.24145	0.0084511	0.0473688
SMSRO_SF011760	1.40537	0	0	0	2.69926	2.60643	0	0	5.48871	SMSRO_SF011760	1.4572	2.16915	0.487469	1	SMSRO_SF011760	-1.17012	2.16915	0.692481	0.858125
SMSRO_SF011770	56.2147	55.9059	27.587	80.8257	39.1392	43.0061	18.4093	15.2983	24.6992	SMSRO_SF011770	0.221288	5.45855	0.650482	1	SMSRO_SF011770	1.27112	5.45855	0.0142903	0.0692246
SMSRO_SF011810	19.6751	22.7765	14.6049	21.2699	18.8948	13.0322	18.4093	19.1229	19.2105	SMSRO_SF011810	-0.0940055	4.43752	0.8718	1	SMSRO_SF011810	0.000622383	4.43752	1	1
SMSRO_SF011850	5.62147	8.28236	12.9821	7.08998	14.8459	11.7289	3.06821	3.82458	2.74435	SMSRO_SF011850	0.331744	3.50731	0.740425	1	SMSRO_SF011850	1.39623	3.50731	0.0961122	0.246221
SMSRO_SF011880	30.9181	16.5647	35.7009	39.7039	24.2933	24.7611	55.2278	76.4916	41.1653	SMSRO_SF011880	0.0689494	5.36552	0.913206	1	SMSRO_SF011880	-1.04131	5.36552	0.0224501	0.0926315
SMSRO_SF011890	196.751	256.753	181.75	225.461	209.192	151.173	285.343	443.651	397.931	SMSRO_SF011890	-0.113378	8.03676	0.694648	1	SMSRO_SF011890	-0.827308	8.03676	0.00352558	0.026196
SMSRO_SF011900	18.2698	28.9883	50.3058	43.9579	24.2933	16.9418	15.341	28.6843	13.7218	SMSRO_SF011900	-0.195218	4.91418	0.727582	1	SMSRO_SF011900	0.734616	4.91418	0.232514	0.447794
SMSRO_SF011930	482.041	577.695	407.315	558.69	317.163	448.306	412.674	577.511	430.863	SMSRO_SF011930	-0.146477	8.87967	0.574528	1	SMSRO_SF011930	0.0437566	8.87967	0.865729	0.986307
SMSRO_SF011940	8.4322	6.21177	16.2277	7.08998	9.4474	6.51608	1.5341	7.64916	2.74435	SMSRO_SF011940	-0.428367	3.42432	0.569162	1	SMSRO_SF011940	1.35214	3.42432	0.160252	0.352535
SMSRO_SF012000	985.162	1062.21	819.497	989.761	704.506	675.066	460.231	585.16	570.825	SMSRO_SF012000	-0.274729	9.57918	0.198909	1	SMSRO_SF012000	0.828649	9.57918	0.000145482	0.00217059
SMSRO_SF012010	0	2.07059	3.24553	0	5.39851	2.60643	0	0	0	SMSRO_SF012010	0.609146	2.2728	1	1	SMSRO_SF012010	3.10311	2.2728	0.304094	0.531501
SMSRO_SF012030	74.4844	41.4118	64.9107	39.7039	48.5866	45.6126	42.9549	19.1229	21.9548	SMSRO_SF012030	-0.443489	5.59577	0.30687	1	SMSRO_SF012030	1.0722	5.59577	0.0159201	0.0744135
SMSRO_SF012040	1.40537	0	1.62277	2.83599	1.34963	3.90965	3.06821	1.91229	0	SMSRO_SF012040	1.17581	2.3743	0.495954	1	SMSRO_SF012040	-0.692836	2.3743	1	1
SMSRO_SF012050	42.161	35.2	32.4553	48.2118	36.44	41.7029	76.7052	53.5441	74.0975	SMSRO_SF012050	0.194147	5.69088	0.627316	1	SMSRO_SF012050	-0.884721	5.69088	0.0216444	0.090525
SMSRO_SF012060	33.7288	37.2706	42.1919	69.4818	43.1881	54.7351	78.2393	86.053	74.0975	SMSRO_SF012060	0.56292	5.91863	0.135465	1	SMSRO_SF012060	-1.07549	5.91863	0.00390283	0.027676
SMSRO_SF012070	340.099	333.365	201.223	422.563	230.786	269.766	250.059	248.598	290.901	SMSRO_SF012070	0.0775899	8.18353	0.798171	1	SMSRO_SF012070	0.149872	8.18353	0.622279	0.80482
SMSRO_SF012080	80.1059	86.9648	113.594	102.096	86.3762	91.2252	125.797	55.4564	192.105	SMSRO_SF012080	-0.00524594	6.72748	1	1	SMSRO_SF012080	-0.395844	6.72748	0.322102	0.542655
SMSRO_SF012100	9.83756	6.21177	8.11384	14.18	5.39851	2.60643	1.5341	5.73687	10.9774	SMSRO_SF012100	-0.15013	3.36217	1	1	SMSRO_SF012100	0.530061	3.36217	0.774523	0.918454
SMSRO_SF012140	94.1595	41.4118	43.8147	127.62	56.6844	110.773	151.876	149.159	178.383	SMSRO_SF012140	0.698414	6.76071	0.0790006	1	SMSRO_SF012140	-1.39443	6.76071	0.000499769	0.00601335
SMSRO_SF012150	116.645	153.224	116.839	121.948	176.801	199.392	300.684	294.493	392.443	SMSRO_SF012150	0.372239	7.71172	0.209951	1	SMSRO_SF012150	-1.35235	7.71172	4.27642e-06	0.000124618
SMSRO_SF012180	77.2952	97.3177	81.1384	92.1697	83.6769	97.7412	72.1029	185.492	90.5637	SMSRO_SF012180	0.101782	6.64882	0.807063	1	SMSRO_SF012180	-0.449522	6.64882	0.238049	0.454303
SMSRO_SF012190	25.2966	37.2706	27.587	18.4339	40.4888	28.6708	35.2844	42.0704	27.4435	SMSRO_SF012190	-0.0239666	5.10929	1	1	SMSRO_SF012190	-0.244717	5.10929	0.679031	0.846519
SMSRO_SF012200	35.1342	45.553	25.9643	25.5239	39.1392	19.5482	30.6821	45.8949	27.4435	SMSRO_SF012200	-0.328636	5.16107	0.51266	1	SMSRO_SF012200	0.0154701	5.16107	1	1
SMSRO_SF012230	35.1342	31.0589	42.1919	25.5239	43.1881	45.6126	26.0798	28.6843	32.9322	SMSRO_SF012230	0.0745595	5.24578	0.886328	1	SMSRO_SF012230	0.324357	5.24578	0.534693	0.730551
SMSRO_SF012240	11.2429	12.4235	30.8326	11.344	21.594	20.8515	12.2728	7.64916	2.74435	SMSRO_SF012240	-0.0195771	4.19901	1	1	SMSRO_SF012240	1.15125	4.19901	0.101445	0.257059
SMSRO_SF012250	9.83756	10.353	21.096	9.92597	9.4474	15.6386	13.8069	13.386	2.74435	SMSRO_SF012250	-0.234774	3.93971	0.78219	1	SMSRO_SF012250	0.375081	3.93971	0.583656	0.770906
SMSRO_SF012260	15.459	6.21177	17.8504	8.50797	13.4963	13.0322	13.8069	9.56145	16.4661	SMSRO_SF012260	-0.20262	3.99702	0.842159	1	SMSRO_SF012260	0.0436941	3.99702	1	1
SMSRO_SF012280	245.939	248.471	246.661	242.477	246.982	281.495	306.821	254.334	329.322	SMSRO_SF012280	0.0575573	8.07593	0.816055	1	SMSRO_SF012280	-0.261982	8.07593	0.273374	0.500828
SMSRO_SF012300	12.6483	24.8471	40.5692	17.0159	24.2933	24.7611	27.6139	34.4212	19.2105	SMSRO_SF012300	-0.226994	4.81807	0.686363	1	SMSRO_SF012300	-0.0855786	4.81807	0.90043	1
SMSRO_SF012320	47.7825	28.9883	58.4196	45.3759	33.7407	36.4901	24.5457	30.5966	24.6992	SMSRO_SF012320	-0.240875	5.33743	0.57623	1	SMSRO_SF012320	0.767327	5.33743	0.095266	0.245742
SMSRO_SF012330	91.3488	70.4001	95.7433	96.4237	66.1318	76.8898	122.728	97.5267	120.752	SMSRO_SF012330	-0.112915	6.58409	0.760402	1	SMSRO_SF012330	-0.396457	6.58409	0.205786	0.415358
SMSRO_SF012340	3468.44	4043.86	3428.91	3434.38	3378.12	4479.16	7007.79	5417.51	6934.98	SMSRO_SF012340	0.0458471	12.1748	0.81306	1	SMSRO_SF012340	-0.8235	12.1748	2.06896e-05	0.000459359
SMSRO_SF012350	16.8644	8.28236	22.7187	28.3599	22.9437	9.12252	18.4093	15.2983	16.4661	SMSRO_SF012350	0.302702	4.39669	0.623925	1	SMSRO_SF012350	-0.0485635	4.39669	1	1
SMSRO_SF012360	258.587	229.836	230.433	242.477	217.29	187.663	107.387	149.159	128.985	SMSRO_SF012360	-0.153078	7.63313	0.555334	1	SMSRO_SF012360	0.903993	7.63313	0.000802259	0.00840569
SMSRO_SF012390	7830.7	7936.57	7695.16	6528.45	6101.67	7124.68	6997.05	5509.3	7678.7	SMSRO_SF012390	-0.248112	12.7829	0.166927	1	SMSRO_SF012390	0.217356	12.7829	0.226861	0.441646
SMSRO_SF012410	130.699	101.459	92.4977	185.757	107.97	112.077	296.082	523.967	252.48	SMSRO_SF012410	0.316304	7.66069	0.370972	1	SMSRO_SF012410	-1.72123	7.66069	8.04168e-07	2.94073e-05
SMSRO_SF012430	9708.27	11152.2	11443.8	8741.94	10473.1	11865.8	9335.02	6584.01	7815.92	SMSRO_SF012430	-0.0555954	13.2413	0.763508	1	SMSRO_SF012430	0.444438	13.2413	0.0164573	0.0765408
SMSRO_SF012490	2.81073	18.6353	4.8683	9.92597	8.09777	10.4257	1.5341	9.56145	13.7218	SMSRO_SF012490	0.180997	3.54273	0.922292	1	SMSRO_SF012490	0.102613	3.54273	1	1
SMSRO_SF012500	1.40537	0	3.24553	1.418	1.34963	0	3.06821	0	0	SMSRO_SF012500	-0.729753	2.16491	1	1	SMSRO_SF012500	0.346276	2.16491	1	1
SMSRO_SF012520	4.2161	12.4235	11.3594	4.25399	6.74814	10.4257	0	1.91229	0	SMSRO_SF012520	-0.335998	3.18893	0.723481	1	SMSRO_SF012520	3.4152	3.18893	0.00482083	0.0323869
SMSRO_SF012530	75.8898	53.8354	76.2701	56.7198	47.237	67.7673	27.6139	17.2106	43.9097	SMSRO_SF012530	-0.268633	5.79626	0.509052	1	SMSRO_SF012530	1.25883	5.79626	0.00370498	0.0267821
SMSRO_SF012540	0	2.07059	0	0	1.34963	2.60643	3.06821	0	0	SMSRO_SF012540	1.00304	2.10604	0.677743	1	SMSRO_SF012540	-0.852513	2.10604	1	1
SMSRO_SF012560	21.0805	39.3412	45.4375	34.0319	122.816	75.5866	16.8751	11.4737	24.6992	SMSRO_SF012560	1.14143	5.58236	0.0271811	0.914361	SMSRO_SF012560	1.01002	5.58236	0.0905711	0.239256
SMSRO_SF012600	4.2161	2.07059	0	11.344	2.69926	1.30322	0	0	8.23306	SMSRO_SF012600	1.17656	2.69447	0.440165	1	SMSRO_SF012600	-0.106485	2.69447	1	1
SMSRO_SF012800	51.9986	51.7648	84.3839	153.143	105.271	108.167	15.341	7.64916	13.7218	SMSRO_SF012800	0.956668	6.14633	0.0103537	0.620748	SMSRO_SF012800	2.33378	6.14633	1.25354e-06	4.25066e-05
SMSRO_SF012860	22.4859	12.4235	12.9821	12.762	17.5452	15.6386	10.7387	9.56145	13.7218	SMSRO_SF012860	-0.0830795	4.14128	0.930598	1	SMSRO_SF012860	0.536037	4.14128	0.50654	0.718948
SMSRO_SF012920	2.81073	0	3.24553	1.418	0	0	0	0	0	SMSRO_SF012920	-1.86668	2.04533	0.438626	1	SMSRO_SF012920	3.40695	2.04533	0.29124	0.517219
SMSRO_SF012930	0	2.07059	3.24553	7.08998	0	3.90965	0	0	0	SMSRO_SF012930	1.02081	2.37526	0.670849	1	SMSRO_SF012930	3.10479	2.37526	0.308313	0.532015
SMSRO_SF012980	577.606	610.824	608.538	540.256	627.577	741.53	851.428	680.775	773.908	SMSRO_SF012980	0.0884438	9.39021	0.663334	1	SMSRO_SF012980	-0.361032	9.39021	0.0729959	0.208334
SMSRO_SF012990	1.40537	2.07059	1.62277	0	2.69926	1.30322	0	0	0	SMSRO_SF012990	-0.266195	2.10607	1	1	SMSRO_SF012990	3.07567	2.10607	0.271892	0.499094
SMSRO_SF013030	1.40537	0	0	0	5.39851	1.30322	0	0	0	SMSRO_SF013030	1.75794	2.10038	0.350023	1	SMSRO_SF013030	1.75524	2.10038	1	1
SMSRO_SF013040	19.6751	16.5647	21.096	18.4339	14.8459	24.7611	13.8069	7.64916	5.48871	SMSRO_SF013040	0.0119739	4.29266	1	1	SMSRO_SF013040	1.00211	4.29266	0.0837765	0.226596
SMSRO_SF013060	0	0	1.62277	0	1.34963	0	1.5341	1.91229	2.74435	SMSRO_SF013060	-0.211332	2.0526	1	1	SMSRO_SF013060	-1.49657	2.0526	0.645638	0.826434
SMSRO_SF013080	9.83756	8.28236	6.49107	15.5979	10.797	11.7289	30.6821	21.0352	19.2105	SMSRO_SF013080	0.608267	4.16259	0.41156	1	SMSRO_SF013080	-1.52117	4.16259	0.0094833	0.0511166
SMSRO_SF013090	2.81073	4.14118	3.24553	1.418	0	1.30322	10.7387	3.82458	0	SMSRO_SF013090	-1.69659	2.65625	0.279201	1	SMSRO_SF013090	-0.645527	2.65625	0.680632	0.847382
SMSRO_SF013160	2.81073	4.14118	9.7366	0	5.39851	7.8193	0	3.82458	2.74435	SMSRO_SF013160	-0.308485	2.87832	0.887481	1	SMSRO_SF013160	1.35716	2.87832	0.426166	0.643562
SMSRO_SF013190	2.81073	4.14118	8.11384	0	5.39851	16.9418	0	1.91229	2.74435	SMSRO_SF013190	0.564986	3.0315	0.667842	1	SMSRO_SF013190	1.70955	3.0315	0.4013	0.620584
SMSRO_SF013200	50.5932	31.0589	40.5692	24.1059	4.04888	29.974	42.9549	45.8949	27.4435	SMSRO_SF013200	-1.07307	5.17298	0.0544198	1	SMSRO_SF013200	0.0648913	5.17298	0.93462	1
SMSRO_SF013220	8.4322	2.07059	4.8683	4.25399	1.34963	1.30322	0	0	0	SMSRO_SF013220	-1.16877	2.56013	0.291009	1	SMSRO_SF013220	4.63557	2.56013	0.0123642	0.061987
SMSRO_SF013230	12.6483	6.21177	22.7187	4.25399	18.8948	10.4257	3.06821	5.73687	0	SMSRO_SF013230	-0.317906	3.71027	0.699155	1	SMSRO_SF013230	2.07132	3.71027	0.0248585	0.0999161
SMSRO_SF013240	25.2966	12.4235	29.2098	15.5979	25.6429	19.5482	9.20463	3.82458	5.48871	SMSRO_SF013240	-0.158027	4.33568	0.798133	1	SMSRO_SF013240	1.7905	4.33568	0.00534183	0.0343578
SMSRO_SF013250	7.02683	2.07059	3.24553	1.418	5.39851	5.21287	0	3.82458	0	SMSRO_SF013250	-0.0812581	2.72204	1	1	SMSRO_SF013250	1.5595	2.72204	0.266164	0.492284
SMSRO_SF013260	2.81073	2.07059	3.24553	1.418	2.69926	1.30322	0	1.91229	0	SMSRO_SF013260	-0.560504	2.32872	1	1	SMSRO_SF013260	1.76739	2.32872	0.244932	0.463285
SMSRO_SF013270	12.6483	4.14118	30.8326	8.50797	10.797	11.7289	0	1.91229	0	SMSRO_SF013270	-0.627348	3.67049	0.408723	1	SMSRO_SF013270	4.22092	3.67049	0.000290003	0.00386325
SMSRO_SF013280	91.3488	64.1883	69.779	58.1378	56.6844	62.5544	52.1595	80.3161	32.9322	SMSRO_SF013280	-0.350841	6.06232	0.357094	1	SMSRO_SF013280	0.430422	6.06232	0.277926	0.503235
SMSRO_SF013290	618.361	639.812	509.549	571.452	527.705	615.118	871.371	854.793	875.449	SMSRO_SF013290	-0.0433428	9.40603	0.823659	1	SMSRO_SF013290	-0.558036	9.40603	0.00365524	0.026629
SMSRO_SF013300	973.919	950.401	921.732	1045.06	894.803	853.607	1184.33	1055.58	1311.8	SMSRO_SF013300	-0.0272458	9.99984	0.888775	1	SMSRO_SF013300	-0.317986	9.99984	0.092557	0.242102
SMSRO_SF013320	9.83756	8.28236	4.8683	8.50797	10.797	2.60643	1.5341	0	0	SMSRO_SF013320	-0.0783456	3.12356	1	1	SMSRO_SF013320	3.20124	3.12356	0.0106265	0.0558266
SMSRO_SF013350	230.48	163.577	160.654	297.779	152.508	224.153	217.843	145.334	161.917	SMSRO_SF013350	0.277128	7.63534	0.37186	1	SMSRO_SF013350	0.0770741	7.63534	0.816478	0.949926
SMSRO_SF013360	864.3	923.483	996.379	1062.08	850.266	1000.87	1231.89	887.302	878.193	SMSRO_SF013360	0.0654965	9.92116	0.750404	1	SMSRO_SF013360	-0.109669	9.92116	0.599583	0.784274
SMSRO_SF013370	8.4322	2.07059	3.24553	1.418	5.39851	7.8193	1.5341	3.82458	0	SMSRO_SF013370	0.0400592	2.86603	1	1	SMSRO_SF013370	1.22318	2.86603	0.341436	0.5593
SMSRO_SF013380	490.473	604.612	525.777	490.626	604.633	573.415	836.087	856.705	760.186	SMSRO_SF013380	0.0445022	9.32341	0.832458	1	SMSRO_SF013380	-0.601239	9.32341	0.00260647	0.0204247
SMSRO_SF013390	435.664	385.13	303.457	428.235	462.922	254.127	388.128	457.037	392.443	SMSRO_SF013390	0.0254879	8.6177	0.929673	1	SMSRO_SF013390	-0.138275	8.6177	0.602433	0.786791
SMSRO_SF013420	1.40537	0	3.24553	0	5.39851	2.60643	0	0	0	SMSRO_SF013420	0.666472	2.26941	0.788443	1	SMSRO_SF013420	3.04598	2.26941	0.305914	0.531714
SMSRO_SF013440	0	0	1.62277	0	2.69926	1.30322	0	0	0	SMSRO_SF013440	1.05619	1.97907	0.662557	1	SMSRO_SF013440	1.79356	1.97907	1	1
SMSRO_SF013470	51.9986	113.882	136.312	43.9579	64.7821	29.974	0	0	10.9774	SMSRO_SF013470	-1.1165	5.74892	0.0308149	0.914361	SMSRO_SF013470	5.06572	5.74892	3.79772e-11	4.72183e-09
SMSRO_SF013510	12.6483	4.14118	6.49107	7.08998	10.797	1.30322	4.60231	1.91229	0	SMSRO_SF013510	-0.313781	3.17926	0.820444	1	SMSRO_SF013510	1.60308	3.17926	0.156449	0.346803
SMSRO_SF013530	382.26	418.259	439.77	372.933	495.313	278.888	432.617	527.792	455.563	SMSRO_SF013530	-0.112318	8.7328	0.646227	1	SMSRO_SF013530	-0.191513	8.7328	0.436407	0.652163
SMSRO_SF013540	0	14.4941	3.24553	4.25399	2.69926	14.3354	21.4775	13.386	8.23306	SMSRO_SF013540	0.36376	3.60265	0.811987	1	SMSRO_SF013540	-1.37876	3.60265	0.171423	0.367055
SMSRO_SF013560	1.40537	0	1.62277	0	2.69926	0	0	0	0	SMSRO_SF013560	-0.221859	1.97987	1	1	SMSRO_SF013560	2.54573	1.97987	0.53207	0.7291
SMSRO_SF013590	25.2966	18.6353	19.4732	7.08998	12.1467	13.0322	3.06821	1.91229	2.74435	SMSRO_SF013590	-0.967479	3.91669	0.0838325	1	SMSRO_SF013590	2.93344	3.91669	0.000170073	0.00251735
SMSRO_SF013600	32.3234	39.3412	43.8147	24.1059	52.6355	65.1608	35.2844	34.4212	35.6766	SMSRO_SF013600	0.304339	5.45444	0.524626	1	SMSRO_SF013600	0.12789	5.45444	0.831482	0.960194
SMSRO_SF013610	4.2161	2.07059	11.3594	0	9.4474	7.8193	0	0	0	SMSRO_SF013610	-0.0410765	2.89912	1	1	SMSRO_SF013610	4.78857	2.89912	0.018265	0.0824798
SMSRO_SF013630	0	4.14118	0	0	4.04888	5.21287	0	0	0	SMSRO_SF013630	1.25246	2.27234	0.651015	1	SMSRO_SF013630	2.67018	2.27234	0.552272	0.74421
SMSRO_SF013640	2.81073	0	0	1.418	4.04888	1.30322	0	1.91229	0	SMSRO_SF013640	0.966627	2.21723	0.541414	1	SMSRO_SF013640	0.555314	2.21723	1	1
SMSRO_SF013650	1.40537	0	4.8683	1.418	4.04888	3.90965	0	0	0	SMSRO_SF013650	0.493053	2.3717	0.799276	1	SMSRO_SF013650	3.4256	2.3717	0.160857	0.352535
SMSRO_SF013670	84.322	64.1883	98.9888	76.5717	85.0266	83.4059	99.7168	47.8072	120.752	SMSRO_SF013670	-0.0201641	6.45141	0.980766	1	SMSRO_SF013670	-0.0979003	6.45141	0.782871	0.924065
SMSRO_SF013700	341.504	360.283	293.721	455.177	341.456	389.662	331.367	229.475	419.886	SMSRO_SF013700	0.253474	8.46988	0.328161	1	SMSRO_SF013700	0.0272823	8.46988	0.934608	1
SMSRO_SF013710	1.40537	4.14118	3.24553	1.418	0	1.30322	4.60231	1.91229	2.74435	SMSRO_SF013710	-1.4488	2.43823	0.324299	1	SMSRO_SF013710	-0.191916	2.43823	1	1
SMSRO_SF013730	240.318	196.706	232.056	163.069	174.102	201.999	214.775	258.159	343.044	SMSRO_SF013730	-0.313354	7.82747	0.249799	1	SMSRO_SF013730	-0.273309	7.82747	0.306985	0.532011
SMSRO_SF013750	4.2161	4.14118	8.11384	5.67198	10.797	2.60643	10.7387	11.4737	8.23306	SMSRO_SF013750	0.194341	3.38823	0.876532	1	SMSRO_SF013750	-0.872704	3.38823	0.299369	0.525234
SMSRO_SF013770	1.40537	18.6353	6.49107	5.67198	17.5452	32.5804	0	5.73687	2.74435	SMSRO_SF013770	1.11927	3.78333	0.275267	1	SMSRO_SF013770	1.57348	3.78333	0.229694	0.444369
SMSRO_SF013800	5.62147	0	0	0	10.797	5.21287	0	0	0	SMSRO_SF013800	1.32997	2.58999	0.411731	1	SMSRO_SF013800	3.32266	2.58999	0.356217	0.574195
SMSRO_SF013810	497.5	496.942	228.81	432.489	246.982	129.018	305.287	657.827	408.909	SMSRO_SF013810	-0.597579	8.57141	0.145033	1	SMSRO_SF013810	-0.165633	8.57141	0.687071	0.85369
SMSRO_SF013820	16.8644	0	47.0602	0	18.8948	0	0	0	0	SMSRO_SF013820	-1.7349	3.69532	0.226935	1	SMSRO_SF013820	6.5947	3.69532	0.00334727	0.0250709
SMSRO_SF013830	2.81073	0	9.7366	0	6.74814	2.60643	0	0	0	SMSRO_SF013830	-0.426853	2.55823	0.876462	1	SMSRO_SF013830	4.32938	2.55823	0.0703693	0.20506
SMSRO_SF013840	0	0	14.6049	9.92597	4.04888	10.4257	0	1.91229	2.74435	SMSRO_SF013840	0.7023	3.0646	0.634501	1	SMSRO_SF013840	1.67411	3.0646	0.43196	0.649429
SMSRO_SF013850	16.8644	0	17.8504	19.8519	20.2444	16.9418	0	3.82458	0	SMSRO_SF013850	0.661328	3.88679	0.378632	1	SMSRO_SF013850	2.99263	3.88679	0.00787064	0.044954
SMSRO_SF013860	18.2698	8.28236	11.3594	9.92597	58.034	5.21287	0	0	0	SMSRO_SF013860	0.922906	4.05511	0.292786	1	SMSRO_SF013860	5.85979	4.05511	0.000717768	0.00787434
SMSRO_SF013870	1.40537	0	1.62277	0	1.34963	2.60643	0	0	2.74435	SMSRO_SF013870	0.266084	2.10766	1	1	SMSRO_SF013870	0.538266	2.10766	1	1
SMSRO_SF013880	0	0	0	1.418	1.34963	0	1.5341	0	0	SMSRO_SF013880	2.55204	1.91376	0.519043	1	SMSRO_SF013880	-1.94192	1.91376	1	1
SMSRO_SF013890	4.2161	6.21177	0	1.418	5.39851	6.51608	0	0	0	SMSRO_SF013890	0.388435	2.60066	0.86363	1	SMSRO_SF013890	4.00702	2.60066	0.0645952	0.193994
SMSRO_SF013900	9.83756	4.14118	4.8683	11.344	8.09777	7.8193	9.20463	5.73687	13.7218	SMSRO_SF013900	0.467347	3.52303	0.58712	1	SMSRO_SF013900	-0.494172	3.52303	0.52787	0.728798
SMSRO_SF013910	2.81073	0	3.24553	4.25399	0	1.30322	3.06821	7.64916	0	SMSRO_SF013910	-0.208305	2.52485	1	1	SMSRO_SF013910	-0.758533	2.52485	0.618803	0.802512
SMSRO_SF013980	1.40537	0	3.24553	1.418	4.04888	1.30322	0	3.82458	0	SMSRO_SF013980	0.427266	2.32769	1	1	SMSRO_SF013980	0.278252	2.32769	1	1
SMSRO_SF014000	0	0	1.62277	2.83599	5.39851	0	0	0	0	SMSRO_SF014000	1.98136	2.16065	0.234006	1	SMSRO_SF014000	1.79322	2.16065	1	1
SMSRO_SF014010	56.2147	82.8236	3.24553	68.0638	14.8459	91.2252	62.8983	13.386	52.1427	SMSRO_SF014010	0.297086	5.72141	0.730466	1	SMSRO_SF014010	0.140528	5.72141	0.884919	0.99962
SMSRO_SF014050	9.83756	8.28236	8.11384	2.83599	2.69926	7.8193	1.5341	1.91229	2.74435	SMSRO_SF014050	-0.939994	3.07403	0.292635	1	SMSRO_SF014050	2.04227	3.07403	0.0556655	0.174662
SMSRO_SF014060	9.83756	6.21177	6.49107	4.25399	8.09777	10.4257	1.5341	0	5.48871	SMSRO_SF014060	0.00112578	3.21123	1	1	SMSRO_SF014060	1.81641	3.21123	0.111366	0.274758
SMSRO_SF014100	2233.13	2544.76	1918.11	2889.87	2040.64	1922.24	2295.02	1896.99	1852.44	SMSRO_SF014100	0.0336404	11.0904	0.873547	1	SMSRO_SF014100	0.14634	11.0904	0.483569	0.7002
SMSRO_SF014130	2.81073	6.21177	9.7366	0	5.39851	2.60643	0	0	0	SMSRO_SF014130	-1.14594	2.65143	0.303185	1	SMSRO_SF014130	4.83935	2.65143	0.0110962	0.0573255
SMSRO_SF014150	19.6751	26.9177	34.0781	12.762	29.6918	27.3675	10.7387	11.4737	5.48871	SMSRO_SF014150	-0.196739	4.55715	0.733593	1	SMSRO_SF014150	1.46326	4.55715	0.0175606	0.080271
SMSRO_SF014160	7.02683	6.21177	6.49107	11.344	14.8459	14.3354	4.60231	9.56145	16.4661	SMSRO_SF014160	1.01289	3.73083	0.130089	1	SMSRO_SF014160	-0.510444	3.73083	0.543651	0.736187
SMSRO_SF014170	4.2161	0	6.49107	0	1.34963	6.51608	1.5341	0	0	SMSRO_SF014170	-0.448645	2.51231	0.854926	1	SMSRO_SF014170	2.21871	2.51231	0.253047	0.475739
SMSRO_SF014200	15.459	22.7765	61.6651	8.50797	33.7407	40.3997	3.06821	13.386	0	SMSRO_SF014200	-0.269466	4.70883	0.748442	1	SMSRO_SF014200	2.49544	4.70883	0.00354686	0.0262496
SMSRO_SF014210	50.5932	70.4001	113.594	65.2278	107.97	79.4962	47.5572	47.8072	49.3984	SMSRO_SF014210	0.109914	6.20964	0.795297	1	SMSRO_SF014210	0.69361	6.20964	0.0882267	0.235061
SMSRO_SF014230	647.874	668.801	585.819	863.559	863.762	624.241	737.904	831.846	754.697	SMSRO_SF014230	0.305792	9.51991	0.125547	1	SMSRO_SF014230	-0.289464	9.51991	0.150843	0.341732
SMSRO_SF014240	380.854	236.047	256.397	358.753	310.414	91.2252	234.718	152.983	205.826	SMSRO_SF014240	-0.202727	7.97305	0.622471	1	SMSRO_SF014240	0.558004	7.97305	0.171929	0.367715
SMSRO_SF014250	14.0537	16.5647	11.3594	19.8519	16.1955	19.5482	38.3526	28.6843	16.4661	SMSRO_SF014250	0.411397	4.54776	0.500249	1	SMSRO_SF014250	-1.03467	4.54776	0.0726282	0.208334
SMSRO_SF014260	1.40537	2.07059	6.49107	2.83599	6.74814	6.51608	0	0	0	SMSRO_SF014260	0.668267	2.67972	0.597591	1	SMSRO_SF014260	3.98654	2.67972	0.0523691	0.16861
SMSRO_SF014270	2.81073	0	0	5.67198	0	3.90965	0	1.91229	5.48871	SMSRO_SF014270	1.44059	2.43038	0.429574	1	SMSRO_SF014270	-0.892436	2.43038	0.752513	0.905064
SMSRO_SF014280	4.2161	6.21177	9.7366	5.67198	6.74814	13.0322	6.13642	0	5.48871	SMSRO_SF014280	0.343018	3.2933	0.711596	1	SMSRO_SF014280	0.754652	3.2933	0.453253	0.669292
SMSRO_SF014330	0	6.21177	11.3594	7.08998	0	13.0322	0	1.91229	5.48871	SMSRO_SF014330	0.211477	3.0457	1	1	SMSRO_SF014330	1.31457	3.0457	0.433644	0.650641
SMSRO_SF014340	0	2.07059	0	0	0	2.60643	3.06821	0	0	SMSRO_SF014340	0.477019	2.04607	1	1	SMSRO_SF014340	-0.806439	2.04607	1	1
SMSRO_SF014350	40.7556	55.9059	53.5513	35.4499	55.3347	66.464	55.2278	72.667	74.0975	SMSRO_SF014350	0.0771642	5.89071	0.881288	1	SMSRO_SF014350	-0.423466	5.89071	0.304902	0.531501
SMSRO_SF014380	25.2966	22.7765	37.3236	8.50797	35.0903	41.7029	12.2728	24.8598	16.4661	SMSRO_SF014380	-0.00070139	4.83524	1	1	SMSRO_SF014380	0.676336	4.83524	0.279021	0.504238
SMSRO_SF014390	2.81073	6.21177	4.8683	0	10.797	7.8193	1.5341	0	5.48871	SMSRO_SF014390	0.445326	2.94387	0.790725	1	SMSRO_SF014390	1.05673	2.94387	0.537563	0.731258
SMSRO_SF014400	36.5395	22.7765	58.4196	15.5979	33.7407	43.0061	6.13642	5.73687	5.48871	SMSRO_SF014400	-0.354621	4.88051	0.526785	1	SMSRO_SF014400	2.71517	4.88051	5.18898e-05	0.000997675
SMSRO_SF014410	8.4322	8.28236	11.3594	5.67198	10.797	15.6386	7.67052	3.82458	13.7218	SMSRO_SF014410	0.194886	3.66969	0.913189	1	SMSRO_SF014410	0.223662	3.66969	0.887349	1
SMSRO_SF014430	2.81073	2.07059	4.8683	0	0	1.30322	0	0	2.74435	SMSRO_SF014430	-2.45275	2.22851	0.170764	1	SMSRO_SF014430	1.97795	2.22851	0.266335	0.492284
SMSRO_SF014470	858.679	770.26	567.968	1020.96	632.975	609.905	1403.71	2128.38	1679.54	SMSRO_SF014470	0.0426019	10.0718	0.867176	1	SMSRO_SF014470	-1.2455	10.0718	8.57564e-07	3.06295e-05
SMSRO_SF014480	144.753	153.224	147.672	141.8	122.816	112.077	125.797	147.246	120.752	SMSRO_SF014480	-0.242014	7.11177	0.379609	1	SMSRO_SF014480	0.174175	7.11177	0.539306	0.733094
SMSRO_SF014530	155.996	99.3883	43.8147	268.001	125.515	274.979	207.104	59.281	359.51	SMSRO_SF014530	1.15541	7.48858	0.0340036	0.914361	SMSRO_SF014530	-1.05344	7.48858	0.0528896	0.169483
SMSRO_SF014560	53.4039	49.6942	42.1919	45.3759	45.8873	70.3737	113.524	66.9301	41.1653	SMSRO_SF014560	0.15413	5.96184	0.73769	1	SMSRO_SF014560	-0.634055	5.96184	0.152497	0.343003
SMSRO_SF014570	354.152	294.024	311.571	343.155	340.106	332.32	392.731	424.528	340.3	SMSRO_SF014570	0.0789619	8.45682	0.726297	1	SMSRO_SF014570	-0.271227	8.45682	0.223765	0.436986
SMSRO_SF014630	25.2966	20.7059	27.587	9.92597	20.2444	16.9418	0	3.82458	5.48871	SMSRO_SF014630	-0.640438	4.17736	0.247619	1	SMSRO_SF014630	3.10003	4.17736	5.32826e-05	0.001014
SMSRO_SF014650	1.40537	2.07059	9.7366	0	5.39851	3.90965	0	1.91229	0	SMSRO_SF014650	-0.476036	2.60597	0.740649	1	SMSRO_SF014650	2.40699	2.60597	0.16496	0.357471
SMSRO_SF014670	1.40537	2.07059	3.24553	0	1.34963	2.60643	0	0	0	SMSRO_SF014670	-0.648107	2.16498	1	1	SMSRO_SF014670	3.44746	2.16498	0.151482	0.342027
SMSRO_SF014680	2.81073	2.07059	4.8683	0	0	1.30322	0	0	0	SMSRO_SF014680	-2.45284	2.16756	0.168338	1	SMSRO_SF014680	3.97586	2.16756	0.0841988	0.226596
SMSRO_SF014690	19.6751	8.28236	16.2277	22.6879	18.8948	13.0322	1.5341	1.91229	8.23306	SMSRO_SF014690	0.268473	4.00363	0.70956	1	SMSRO_SF014690	2.08554	4.00363	0.0118041	0.0597902
SMSRO_SF014700	4.2161	4.14118	9.7366	0	5.39851	3.90965	1.5341	1.91229	0	SMSRO_SF014700	-0.910599	2.76671	0.385672	1	SMSRO_SF014700	2.06629	2.76671	0.0951929	0.245742
SMSRO_SF014710	2.81073	6.21177	12.9821	2.83599	14.8459	3.90965	1.5341	0	0	SMSRO_SF014710	-0.0167938	3.09556	1	1	SMSRO_SF014710	3.14168	3.09556	0.0292525	0.110901
SMSRO_SF014720	1.40537	4.14118	6.49107	1.418	1.34963	2.60643	0	0	0	SMSRO_SF014720	-1.04537	2.38133	0.304333	1	SMSRO_SF014720	4.21037	2.38133	0.0282781	0.108964
SMSRO_SF014730	2.81073	2.07059	1.62277	1.418	2.69926	2.60643	0	0	2.74435	SMSRO_SF014730	0.0319786	2.32916	1	1	SMSRO_SF014730	1.45338	2.32916	0.400196	0.620421
SMSRO_SF014740	0	2.07059	0	1.418	0	1.30322	1.5341	1.91229	0	SMSRO_SF014740	0.536991	2.04893	1	1	SMSRO_SF014740	-0.928524	2.04893	1	1
SMSRO_SF014750	1.40537	0	0	1.418	1.34963	1.30322	0	0	0	SMSRO_SF014750	1.07229	1.97817	0.642772	1	SMSRO_SF014750	1.78311	1.97817	1	1
SMSRO_SF014790	2.81073	2.07059	3.24553	4.25399	1.34963	5.21287	0	0	8.23306	SMSRO_SF014790	0.374471	2.61433	0.834012	1	SMSRO_SF014790	0.299502	2.61433	1	1
SMSRO_SF014800	19.6751	4.14118	11.3594	17.0159	13.4963	3.90965	0	1.91229	21.9548	SMSRO_SF014800	-0.0610515	3.7531	1	1	SMSRO_SF014800	0.723085	3.7531	0.650525	0.829491
SMSRO_SF014810	1.40537	0	0	0	1.34963	2.60643	0	0	0	SMSRO_SF014810	1.072	1.97728	0.65714	1	SMSRO_SF014810	1.77486	1.97728	1	1
SMSRO_SF014830	11.2429	6.21177	6.49107	9.92597	9.4474	3.90965	16.8751	11.4737	10.9774	SMSRO_SF014830	-0.0792311	3.6776	1	1	SMSRO_SF014830	-0.698737	3.6776	0.310734	0.533627
SMSRO_SF014840	9.83756	6.21177	0	1.418	0	0	0	3.82458	10.9774	SMSRO_SF014840	-3.1143	2.67277	0.0775693	1	SMSRO_SF014840	0.234809	2.67277	1	1
SMSRO_SF014850	9.83756	2.07059	8.11384	1.418	5.39851	2.60643	1.5341	0	8.23306	SMSRO_SF014850	-1.08135	2.91631	0.353534	1	SMSRO_SF014850	1.22786	2.91631	0.379146	0.596714
SMSRO_SF014860	2.81073	6.21177	14.6049	5.67198	2.69926	2.60643	3.06821	5.73687	2.74435	SMSRO_SF014860	-1.06958	3.05423	0.237572	1	SMSRO_SF014860	0.968122	3.05423	0.309941	0.533247
SMSRO_SF014870	5.62147	18.6353	11.3594	14.18	4.04888	2.60643	0	7.64916	2.74435	SMSRO_SF014870	-0.741362	3.39391	0.477393	1	SMSRO_SF014870	1.72697	3.39391	0.127631	0.302839
SMSRO_SF014880	5.62147	4.14118	6.49107	4.25399	6.74814	7.8193	3.06821	0	2.74435	SMSRO_SF014880	0.19298	3.00297	0.872825	1	SMSRO_SF014880	1.40016	3.00297	0.202429	0.409469
SMSRO_SF014890	21.0805	20.7059	16.2277	18.4339	24.2933	19.5482	18.4093	21.0352	19.2105	SMSRO_SF014890	0.103068	4.53304	0.939005	1	SMSRO_SF014890	-0.0149188	4.53304	1	1
SMSRO_SF014900	413.178	476.236	410.56	310.541	209.192	359.688	515.459	327.001	400.676	SMSRO_SF014900	-0.56209	8.58165	0.0304756	0.914361	SMSRO_SF014900	0.0603338	8.58165	0.81632	0.949926
SMSRO_SF014910	2082.75	2151.34	2361.13	1400.98	1081.05	1571.68	1053.93	644.441	987.967	SMSRO_SF014910	-0.702037	10.5367	0.00140818	0.25389	SMSRO_SF014910	1.2958	10.5367	6.97512e-09	5.20344e-07
SMSRO_SF014940	808.086	786.824	717.263	752.956	630.276	647.699	791.598	703.722	784.885	SMSRO_SF014940	-0.187374	9.52931	0.317525	1	SMSRO_SF014940	0.02037	9.52931	0.919224	1
SMSRO_SF014950	64.6469	78.6824	58.4196	62.3918	43.1881	36.4901	56.7619	61.1932	30.1879	SMSRO_SF014950	-0.501792	5.8583	0.213961	1	SMSRO_SF014950	0.411132	5.8583	0.307796	0.532011
SMSRO_SF014970	182.698	115.953	102.234	140.382	105.271	158.992	216.309	143.422	203.082	SMSRO_SF014970	0.00723542	7.27566	0.986741	1	SMSRO_SF014970	-0.482111	7.27566	0.140239	0.325712
SMSRO_SF014990	4164.1	3977.6	4110.47	4261.08	4266.17	3972.2	3016.05	2568.2	2316.23	SMSRO_SF014990	0.0287218	11.8266	0.870312	1	SMSRO_SF014990	0.631808	11.8266	0.000342847	0.0044714
SMSRO_SF015010	490.473	511.436	337.536	684.892	492.614	357.081	398.867	499.107	321.089	SMSRO_SF015010	0.196323	8.84073	0.484002	1	SMSRO_SF015010	0.131594	8.84073	0.641948	0.825109
SMSRO_SF015090	1.40537	0	4.8683	1.418	1.34963	0	0	0	0	SMSRO_SF015090	-1.10783	2.10669	0.740241	1	SMSRO_SF015090	3.42025	2.10669	0.176831	0.376473
SMSRO_SF015120	91.3488	89.0354	73.0245	129.038	95.8236	78.193	136.535	151.071	161.917	SMSRO_SF015120	0.255829	6.83574	0.421126	1	SMSRO_SF015120	-0.82083	6.83574	0.00943901	0.0510254
SMSRO_SF015130	1406.77	1430.78	1213.83	1572.56	1321.29	1357.95	1799.5	1577.64	1855.18	SMSRO_SF015130	0.069769	10.5572	0.704993	1	SMSRO_SF015130	-0.36878	10.5572	0.0444926	0.150597
SMSRO_SF015170	1.40537	8.28236	4.8683	2.83599	2.69926	5.21287	7.67052	5.73687	10.9774	SMSRO_SF015170	-0.325822	3.06564	0.839714	1	SMSRO_SF015170	-0.765928	3.06564	0.498995	0.714217
SMSRO_SF015200	9.83756	8.28236	17.8504	0	10.797	1.30322	0	0	0	SMSRO_SF015200	-1.52982	3.1325	0.152241	1	SMSRO_SF015200	5.7753	3.1325	0.00115905	0.0114371
SMSRO_SF015210	28.1073	26.9177	22.7187	21.2699	26.9926	36.4901	23.0116	78.4038	30.1879	SMSRO_SF015210	0.126053	5.15232	0.879673	1	SMSRO_SF015210	-0.756823	5.15232	0.157345	0.347688
SMSRO_SF015230	1.40537	4.14118	3.24553	0	0	1.30322	0	0	0	SMSRO_SF015230	-2.23216	2.11177	0.166598	1	SMSRO_SF015230	3.75809	2.11177	0.0832855	0.226095
SMSRO_SF015240	2.81073	4.14118	3.24553	1.418	6.74814	0	0	0	0	SMSRO_SF015240	-0.284801	2.42647	0.829926	1	SMSRO_SF015240	3.99662	2.42647	0.0626411	0.189652
SMSRO_SF015250	0	2.07059	1.62277	0	2.69926	2.60643	0	0	0	SMSRO_SF015250	0.593469	2.10528	0.724716	1	SMSRO_SF015250	2.59411	2.10528	0.522447	0.726761
SMSRO_SF015280	0	2.07059	3.24553	0	2.69926	0	0	0	0	SMSRO_SF015280	-0.795211	2.04788	1	1	SMSRO_SF015280	3.10614	2.04788	0.311867	0.534588
SMSRO_SF015290	0	2.07059	34.0781	5.67198	0	15.6386	1.5341	0	0	SMSRO_SF015290	-0.748049	3.34333	0.620748	1	SMSRO_SF015290	3.89342	3.34333	0.0366521	0.129948
SMSRO_SF015340	0	0	4.8683	1.418	1.34963	1.30322	0	0	0	SMSRO_SF015340	-0.254598	2.10591	1	1	SMSRO_SF015340	3.06787	2.10591	0.309656	0.533247
SMSRO_SF015370	4.2161	6.21177	1.62277	1.418	2.69926	0	0	0	0	SMSRO_SF015370	-1.40707	2.33214	0.31073	1	SMSRO_SF015370	4.20737	2.33214	0.0296031	0.111987
SMSRO_SF015380	11.2429	4.14118	8.11384	1.418	5.39851	2.60643	0	0	13.7218	SMSRO_SF015380	-1.28751	3.02536	0.268485	1	SMSRO_SF015380	0.986247	3.02536	0.514534	0.724285
SMSRO_SF015390	32.3234	24.8471	16.2277	34.0319	39.1392	32.5804	41.4208	57.3687	43.9097	SMSRO_SF015390	0.514095	5.27603	0.24947	1	SMSRO_SF015390	-0.943823	5.27603	0.0335725	0.122015
SMSRO_SF015400	1.40537	0	0	0	4.04888	0	0	1.91229	0	SMSRO_SF015400	1.10554	2.04401	0.706087	1	SMSRO_SF015400	-0.222059	2.04401	1	1
SMSRO_SF015420	0	6.21177	8.11384	1.418	2.69926	0	0	0	0	SMSRO_SF015420	-1.64058	2.38716	0.317121	1	SMSRO_SF015420	4.44186	2.38716	0.0367199	0.129948
SMSRO_SF015430	0	0	1.62277	0	2.69926	2.60643	0	0	2.74435	SMSRO_SF015430	1.42203	2.10724	0.44848	1	SMSRO_SF015430	-0.23024	2.10724	1	1
SMSRO_SF015460	1.40537	2.07059	3.24553	0	0	0	0	0	0	SMSRO_SF015460	-3.68922	1.98565	0.148745	1	SMSRO_SF015460	3.44702	1.98565	0.148745	0.33913
SMSRO_SF015470	11.2429	0	0	4.25399	18.8948	9.12252	0	0	0	SMSRO_SF015470	1.39258	3.13019	0.286139	1	SMSRO_SF015470	4.2328	3.13019	0.0663716	0.198053
SMSRO_SF015510	2320.26	2472.28	2140.43	1946.91	1975.86	2439.62	1646.09	2394.19	1800.3	SMSRO_SF015510	-0.123572	11.0563	0.532608	1	SMSRO_SF015510	0.247089	11.0563	0.213974	0.425894
SMSRO_SF015520	170.049	157.365	176.882	172.995	139.012	190.27	253.127	189.317	197.593	SMSRO_SF015520	-0.00719229	7.53976	0.987115	1	SMSRO_SF015520	-0.347572	7.53976	0.208437	0.418445
SMSRO_SF015540	924.731	954.542	968.792	951.475	820.574	814.51	1219.61	906.425	1226.73	SMSRO_SF015540	-0.138967	9.93525	0.477525	1	SMSRO_SF015540	-0.234768	9.93525	0.229928	0.444369
SMSRO_SF015550	577.606	511.436	434.902	673.548	457.524	294.527	671.938	699.898	554.359	SMSRO_SF015550	-0.0975715	9.08928	0.725662	1	SMSRO_SF015550	-0.339154	9.08928	0.215827	0.426848
SMSRO_SF015560	33.7288	45.553	27.587	36.8679	26.9926	16.9418	21.4775	65.0178	32.9322	SMSRO_SF015560	-0.395377	5.20148	0.462141	1	SMSRO_SF015560	-0.165333	5.20148	0.783332	0.924065
SMSRO_SF015580	2.81073	4.14118	9.7366	8.50797	8.09777	3.90965	0	1.91229	0	SMSRO_SF015580	0.286027	2.97179	0.780605	1	SMSRO_SF015580	2.72221	2.97179	0.0503916	0.164015
SMSRO_SF015590	0	0	3.24553	0	2.69926	0	0	1.91229	0	SMSRO_SF015590	-0.242827	2.04725	1	1	SMSRO_SF015590	0.595768	2.04725	1	1
SMSRO_SF015600	7.02683	2.07059	1.62277	1.418	1.34963	1.30322	0	0	0	SMSRO_SF015600	-1.35429	2.32501	0.42745	1	SMSRO_SF015600	4.15173	2.32501	0.051675	0.167607
SMSRO_SF015610	23.8912	14.4941	14.6049	19.8519	25.6429	14.3354	18.4093	21.0352	13.7218	SMSRO_SF015610	0.150622	4.45493	0.76135	1	SMSRO_SF015610	-0.00543475	4.45493	1	1
SMSRO_SF015650	21.0805	14.4941	19.4732	24.1059	12.1467	33.8836	33.7503	7.64916	16.4661	SMSRO_SF015650	0.336334	4.5873	0.601474	1	SMSRO_SF015650	-0.0954205	4.5873	0.940422	1
SMSRO_SF015690	251.561	248.471	219.074	276.509	213.241	187.663	283.809	296.405	260.714	SMSRO_SF015690	-0.0869764	7.97477	0.738814	1	SMSRO_SF015690	-0.228023	7.97477	0.377584	0.595765
SMSRO_SF015710	16.8644	2.07059	17.8504	2.83599	8.09777	2.60643	1.5341	1.91229	0	SMSRO_SF015710	-1.43825	3.26283	0.127257	1	SMSRO_SF015710	3.09382	3.26283	0.00624892	0.0384628
SMSRO_SF015750	112.429	91.106	94.1205	83.6617	114.718	174.631	219.377	384.37	282.668	SMSRO_SF015750	0.323336	7.44908	0.347806	1	SMSRO_SF015750	-1.5671	7.44908	4.20345e-06	0.000124435
SMSRO_SF015780	500.31	467.953	553.364	426.817	825.972	693.311	627.449	761.091	683.344	SMSRO_SF015780	0.354634	9.27302	0.140054	1	SMSRO_SF015780	-0.444003	9.27302	0.0664879	0.198083
SMSRO_SF015790	2334.31	2528.19	2176.13	2913.98	4046.18	4987.41	3591.34	5101.99	4124.76	SMSRO_SF015790	0.763623	11.7882	0.000500312	0.25389	SMSRO_SF015790	-0.864859	11.7882	8.39926e-05	0.00135348
SMSRO_SF015800	6329.77	6443.68	5405.44	7518.21	10764.6	10707.2	5087.09	6675.8	5458.52	SMSRO_SF015800	0.673368	12.8055	0.00062776	0.25389	SMSRO_SF015800	0.0780117	12.8055	0.691785	0.857831
SMSRO_SF015810	223.453	248.471	267.757	245.313	464.272	542.138	294.548	395.844	318.345	SMSRO_SF015810	0.760091	8.39664	0.00906062	0.582691	SMSRO_SF015810	-0.447867	8.39664	0.128287	0.303624
SMSRO_SF015820	9016.83	8462.5	7716.26	9083.68	14385.7	17990.9	6676.42	7620.47	7610.09	SMSRO_SF015820	0.718563	13.2651	0.000886823	0.25389	SMSRO_SF015820	0.20193	13.2651	0.349117	0.565685
SMSRO_SF015830	7542.6	7164.24	6544.62	8258.4	11706.7	11623.4	7086.03	9528.94	7256.07	SMSRO_SF015830	0.571833	13.0579	0.0037928	0.384065	SMSRO_SF015830	-0.16774	13.0579	0.395292	0.614862
SMSRO_SF015860	18.2698	8.28236	11.3594	35.4499	6.74814	10.4257	12.2728	13.386	8.23306	SMSRO_SF015860	0.435118	4.12286	0.529323	1	SMSRO_SF015860	0.159932	4.12286	0.922416	1
SMSRO_SF015880	3333.53	4056.29	3122.2	4017.18	2607.48	3072.98	4329.24	5084.78	3669.2	SMSRO_SF015880	-0.116067	11.8541	0.581998	1	SMSRO_SF015880	-0.316452	11.8541	0.134304	0.31467
SMSRO_SF015900	8.4322	14.4941	30.8326	2.83599	4.04888	3.90965	0	7.64916	0	SMSRO_SF015900	-2.25278	3.48823	0.0145248	0.732131	SMSRO_SF015900	2.6746	3.48823	0.00648736	0.0396686
SMSRO_SF015910	36.5395	20.7059	35.7009	34.0319	37.7896	32.5804	10.7387	19.1229	27.4435	SMSRO_SF015910	0.148595	4.99494	0.768424	1	SMSRO_SF015910	0.773493	4.99494	0.168678	0.362843
SMSRO_SF015930	19.6751	33.1294	53.5513	9.92597	16.1955	18.245	1.5341	0	0	SMSRO_SF015930	-1.24229	4.35913	0.0344193	0.914361	SMSRO_SF015930	5.36373	4.35913	1.75285e-08	1.05454e-06
SMSRO_SF015960	8.4322	12.4235	12.9821	5.67198	10.797	11.7289	4.60231	1.91229	10.9774	SMSRO_SF015960	-0.238492	3.58952	0.831269	1	SMSRO_SF015960	1.02753	3.58952	0.241033	0.45807
SMSRO_SF015990	2.81073	4.14118	4.8683	2.83599	13.4963	9.12252	6.13642	5.73687	8.23306	SMSRO_SF015990	1.09583	3.27321	0.232928	1	SMSRO_SF015990	-0.723095	3.27321	0.438674	0.655025
SMSRO_SF016000	168.644	159.435	199.6	150.308	211.892	155.083	156.479	131.948	90.5637	SMSRO_SF016000	-0.0298505	7.34212	0.932648	1	SMSRO_SF016000	0.461168	7.34212	0.128066	0.303485
SMSRO_SF016020	1.40537	2.07059	1.62277	2.83599	4.04888	3.90965	0	3.82458	0	SMSRO_SF016020	1.03679	2.47222	0.407693	1	SMSRO_SF016020	0.305169	2.47222	1	1
SMSRO_SF016060	54.8093	68.3295	71.4018	75.1538	83.6769	99.0445	95.1145	70.7547	52.1427	SMSRO_SF016060	0.411516	6.29038	0.246941	1	SMSRO_SF016060	-0.192869	6.29038	0.639886	0.824162
SMSRO_SF016070	181.292	91.106	42.1919	286.435	83.6769	187.663	52.1595	11.4737	35.6766	SMSRO_SF016070	0.820156	6.82397	0.141018	1	SMSRO_SF016070	1.65207	6.82397	0.00596054	0.0374289
SMSRO_SF016080	132.104	86.9648	118.462	120.53	120.117	93.8316	190.229	135.773	167.406	SMSRO_SF016080	-0.0225582	7.04861	0.98297	1	SMSRO_SF016080	-0.540437	7.04861	0.074976	0.211864
SMSRO_SF016090	442.69	420.33	512.794	677.802	461.573	543.441	707.222	581.336	590.036	SMSRO_SF016090	0.289243	9.10799	0.191342	1	SMSRO_SF016090	-0.450443	9.10799	0.0434008	0.147705
SMSRO_SF016100	9.83756	14.4941	21.096	2.83599	14.8459	13.0322	1.5341	0	0	SMSRO_SF016100	-0.543368	3.6153	0.467934	1	SMSRO_SF016100	4.15409	3.6153	0.00026061	0.00354773
SMSRO_SF016110	29.5127	18.6353	21.096	19.8519	36.44	16.9418	9.20463	9.56145	10.9774	SMSRO_SF016110	0.0647516	4.51856	0.905023	1	SMSRO_SF016110	1.23169	4.51856	0.0444329	0.150597
SMSRO_SF016120	137.726	180.141	100.612	248.149	117.418	157.689	138.069	152.983	85.075	SMSRO_SF016120	0.325708	7.23108	0.373365	1	SMSRO_SF016120	0.137624	7.23108	0.703876	0.866488
SMSRO_SF016130	1.40537	2.07059	6.49107	1.418	9.4474	1.30322	0	1.91229	0	SMSRO_SF016130	0.273402	2.60374	1	1	SMSRO_SF016130	2.01842	2.60374	0.324627	0.544942
SMSRO_SF016140	2.81073	2.07059	1.62277	0	5.39851	1.30322	3.06821	0	0	SMSRO_SF016140	0.0334512	2.37505	1	1	SMSRO_SF016140	0.728167	2.37505	0.736884	0.893556
SMSRO_SF016170	11.2429	2.07059	17.8504	4.25399	13.4963	20.8515	4.60231	3.82458	5.48871	SMSRO_SF016170	0.275797	3.70584	0.746964	1	SMSRO_SF016170	1.17892	3.70584	0.276145	0.502448
SMSRO_SF016180	7.02683	6.21177	14.6049	1.418	9.4474	11.7289	3.06821	13.386	5.48871	SMSRO_SF016180	-0.292875	3.50059	0.754451	1	SMSRO_SF016180	0.351126	3.50059	0.802329	0.938165
SMSRO_SF016220	67.4576	82.8236	50.3058	49.6298	55.3347	37.7933	87.4439	93.7022	63.1201	SMSRO_SF016220	-0.482763	6.08868	0.195782	1	SMSRO_SF016220	-0.303437	6.08868	0.43214	0.649429
SMSRO_SF016230	67.4576	68.3295	105.48	38.2859	67.4814	93.8316	67.5006	55.4564	60.3758	SMSRO_SF016230	-0.27121	6.18625	0.492485	1	SMSRO_SF016230	0.393089	6.18625	0.33199	0.550021
SMSRO_SF016240	560.741	422.4	392.71	520.404	345.505	476.977	581.425	588.985	614.735	SMSRO_SF016240	-0.0373887	8.97506	0.880923	1	SMSRO_SF016240	-0.372632	8.97506	0.11303	0.277735
SMSRO_SF016250	257.182	192.565	199.6	299.197	225.388	271.069	277.673	261.984	263.458	SMSRO_SF016250	0.288327	7.98386	0.247968	1	SMSRO_SF016250	-0.303111	7.98386	0.233133	0.447794
SMSRO_SF016260	188.319	198.777	144.426	214.117	126.865	156.386	276.139	319.352	246.992	SMSRO_SF016260	-0.095061	7.71719	0.757154	1	SMSRO_SF016260	-0.668273	7.71719	0.0209193	0.0888221
SMSRO_SF016270	5.62147	0	17.8504	7.08998	6.74814	7.8193	1.5341	1.91229	5.48871	SMSRO_SF016270	-0.146751	3.24128	0.916283	1	SMSRO_SF016270	1.48267	3.24128	0.257957	0.482055
SMSRO_SF016280	23.8912	33.1294	32.4553	36.8679	31.0414	24.7611	19.9434	21.0352	41.1653	SMSRO_SF016280	0.057665	5.01231	0.957503	1	SMSRO_SF016280	0.164381	5.01231	0.793091	0.931432
SMSRO_SF016290	61.8361	51.7648	89.2522	48.2118	78.2784	76.8898	67.5006	63.1055	52.1427	SMSRO_SF016290	-7.41353e-05	6.11005	1	1	SMSRO_SF016290	0.144561	6.11005	0.717531	0.87521
SMSRO_SF016300	47.7825	37.2706	58.4196	53.8838	43.1881	82.1026	29.148	13.386	24.6992	SMSRO_SF016300	0.313844	5.57125	0.470035	1	SMSRO_SF016300	1.08653	5.57125	0.0200553	0.0860167
SMSRO_SF016320	47.7825	51.7648	47.0602	49.6298	36.44	29.974	7.67052	7.64916	0	SMSRO_SF016320	-0.336369	5.13011	0.459387	1	SMSRO_SF016320	3.04808	5.13011	6.8687e-08	3.76769e-06
SMSRO_SF016330	0	4.14118	8.11384	2.83599	1.34963	0	0	0	0	SMSRO_SF016330	-1.42764	2.33468	0.399659	1	SMSRO_SF016330	4.23873	2.33468	0.054037	0.170812
SMSRO_SF016340	7.02683	4.14118	17.8504	2.83599	8.09777	9.12252	1.5341	0	0	SMSRO_SF016340	-0.530844	3.2074	0.585468	1	SMSRO_SF016340	3.54659	3.2074	0.0053425	0.0343578
SMSRO_SF016350	1.40537	2.07059	4.8683	0	1.34963	1.30322	0	0	0	SMSRO_SF016350	-1.44496	2.16715	0.511293	1	SMSRO_SF016350	3.74239	2.16715	0.0885827	0.235337
SMSRO_SF016380	1.40537	0	3.24553	0	0	3.90965	0	0	0	SMSRO_SF016380	-0.247614	2.10326	1	1	SMSRO_SF016380	3.03852	2.10326	0.330609	0.549513
SMSRO_SF016420	4.2161	4.14118	6.49107	1.418	8.09777	2.60643	0	0	0	SMSRO_SF016420	-0.280569	2.68463	0.862446	1	SMSRO_SF016420	4.53475	2.68463	0.0200629	0.0860167
SMSRO_SF016430	8.4322	4.14118	9.7366	0	12.1467	7.8193	0	0	0	SMSRO_SF016430	-0.168165	3.05843	0.914472	1	SMSRO_SF016430	5.11685	3.05843	0.00703954	0.0412854
SMSRO_SF016440	0	6.21177	4.8683	0	0	1.30322	0	0	2.74435	SMSRO_SF016440	-2.5487	2.2354	0.172284	1	SMSRO_SF016440	2.02313	2.2354	0.236942	0.452764
SMSRO_SF016450	2.81073	0	21.096	0	9.4474	1.30322	0	0	0	SMSRO_SF016450	-1.12247	2.87296	0.480274	1	SMSRO_SF016450	5.20574	2.87296	0.0307376	0.114651
SMSRO_SF016460	35.1342	35.2	32.4553	29.7779	48.5866	33.8836	16.8751	7.64916	27.4435	SMSRO_SF016460	0.127711	5.05625	0.821877	1	SMSRO_SF016460	1.0295	5.05625	0.0564628	0.175798
SMSRO_SF016470	28.1073	16.5647	63.2879	12.762	33.7407	35.1868	6.13642	3.82458	0	SMSRO_SF016470	-0.405697	4.72552	0.528022	1	SMSRO_SF016470	3.2037	4.72552	4.75465e-05	0.000943343
SMSRO_SF016480	25.2966	0	42.1919	5.67198	59.3836	37.7933	4.60231	0	0	SMSRO_SF016480	0.590672	4.59698	0.560711	1	SMSRO_SF016480	3.51072	4.59698	0.00574445	0.0362955
SMSRO_SF016490	9.83756	0	16.2277	5.67198	14.8459	11.7289	4.60231	3.82458	2.74435	SMSRO_SF016490	0.258745	3.52053	0.779956	1	SMSRO_SF016490	1.18082	3.52053	0.222957	0.435865
SMSRO_SF016500	9.83756	16.5647	40.5692	7.08998	37.7896	22.1547	12.2728	15.2983	10.9774	SMSRO_SF016500	0.00552371	4.50859	1	1	SMSRO_SF016500	0.777335	4.50859	0.287651	0.51534
SMSRO_SF016510	37.9449	47.6236	51.9285	51.0478	45.8873	50.8254	12.2728	24.8598	41.1653	SMSRO_SF016510	0.108065	5.45124	0.823499	1	SMSRO_SF016510	0.877479	5.45124	0.0710042	0.205945
SMSRO_SF016520	140.537	93.1766	48.683	181.503	101.222	105.561	82.8416	162.545	211.315	SMSRO_SF016520	0.453387	6.99513	0.305509	1	SMSRO_SF016520	-0.676262	6.99513	0.123494	0.295276
SMSRO_SF016550	274.046	300.236	280.739	276.509	299.617	327.107	266.934	309.791	411.653	SMSRO_SF016550	0.0806842	8.26587	0.753666	1	SMSRO_SF016550	-0.200996	8.26587	0.414163	0.632608
SMSRO_SF016580	1.40537	4.14118	3.24553	0	4.04888	2.60643	1.5341	0	0	SMSRO_SF016580	-0.300715	2.37857	0.792139	1	SMSRO_SF016580	1.81902	2.37857	0.270065	0.497699
SMSRO_SF016590	1.40537	2.07059	3.24553	0	1.34963	1.30322	1.5341	3.82458	0	SMSRO_SF016590	-1.14433	2.2812	0.713285	1	SMSRO_SF016590	0.180272	2.2812	1	1
SMSRO_SF016600	60.4308	51.7648	68.1562	35.4499	39.1392	37.7933	38.3526	61.1932	21.9548	SMSRO_SF016600	-0.683586	5.62965	0.0967154	1	SMSRO_SF016600	0.543849	5.62965	0.184593	0.384226
SMSRO_SF016610	14.0537	12.4235	19.4732	8.50797	12.1467	14.3354	16.8751	19.1229	10.9774	SMSRO_SF016610	-0.390608	4.1262	0.553808	1	SMSRO_SF016610	-0.0544933	4.1262	1	1
SMSRO_SF016620	9250.12	9139.59	8998.24	9726.03	8359.6	9628.16	15661.7	10226.9	18008.4	SMSRO_SF016620	0.0170547	13.4255	0.931492	1	SMSRO_SF016620	-0.680371	13.4255	0.000602491	0.00697917
SMSRO_SF016630	5534.33	5884.62	6195.72	5720.19	5476.79	4202.87	9566.67	5666.11	8801.14	SMSRO_SF016630	-0.193867	12.6305	0.362994	1	SMSRO_SF016630	-0.448299	12.6305	0.0356219	0.12727
SMSRO_SF016650	6380.36	6174.5	5071.15	8135.04	6030.14	3641.19	8804.22	5597.27	5096.26	SMSRO_SF016650	0.0146256	12.5762	0.957016	1	SMSRO_SF016650	-0.146048	12.5762	0.589188	0.775307
SMSRO_SF016670	236.102	184.283	212.582	243.895	206.493	211.121	150.342	147.246	137.218	SMSRO_SF016670	0.0590318	7.61564	0.807739	1	SMSRO_SF016670	0.54152	7.61564	0.0387592	0.134611
SMSRO_SF016700	15.459	39.3412	64.9107	42.5399	107.97	71.6769	15.341	19.1229	16.4661	SMSRO_SF016700	0.898155	5.58742	0.0890804	1	SMSRO_SF016700	1.21607	5.58742	0.0396258	0.136856
SMSRO_SF016740	5.62147	0	0	11.344	4.04888	0	0	3.82458	5.48871	SMSRO_SF016740	1.2562	2.73028	0.45624	1	SMSRO_SF016740	-0.47111	2.73028	0.819615	0.951794
SMSRO_SF016840	0	2.07059	1.62277	0	6.74814	0	1.5341	0	0	SMSRO_SF016840	0.858663	2.21995	0.615596	1	SMSRO_SF016840	0.731939	2.21995	1	1
SMSRO_SF016970	47.7825	4.14118	34.0781	24.1059	22.9437	29.974	10.7387	9.56145	2.74435	SMSRO_SF016970	-0.185949	4.64838	0.8346	1	SMSRO_SF016970	1.82506	4.64838	0.0124445	0.0622227
SMSRO_SF016980	0	43.4824	17.8504	17.0159	59.3836	0	0	0	0	SMSRO_SF016980	0.32975	4.23826	0.821753	1	SMSRO_SF016980	6.51271	4.23826	0.00221614	0.0184513
SMSRO_SF016990	14.0537	6.21177	22.7187	5.67198	14.8459	3.90965	3.06821	0	0	SMSRO_SF016990	-0.820399	3.52702	0.317164	1	SMSRO_SF016990	3.32356	3.52702	0.00210069	0.0178894
SMSRO_SF017000	14.0537	20.7059	27.587	8.50797	18.8948	15.6386	3.06821	5.73687	5.48871	SMSRO_SF017000	-0.516502	4.06868	0.367873	1	SMSRO_SF017000	2.11345	4.06868	0.0037012	0.0267821
SMSRO_SF017010	29.5127	22.7765	50.3058	26.9419	31.0414	36.4901	0	11.4737	16.4661	SMSRO_SF017010	-0.12417	4.84617	0.873096	1	SMSRO_SF017010	1.99867	4.84617	0.00387102	0.0276607
SMSRO_SF017020	32.3234	20.7059	14.6049	42.5399	44.5377	32.5804	0	5.73687	13.7218	SMSRO_SF017020	0.804461	4.76008	0.138903	1	SMSRO_SF017020	1.98809	4.76008	0.0112718	0.0579117
SMSRO_SF017040	7.02683	0	0	1.418	2.69926	0	0	0	0	SMSRO_SF017040	-0.7916	2.21562	0.826555	1	SMSRO_SF017040	3.60336	2.21562	0.240609	0.457893
SMSRO_SF017050	0	4.14118	3.24553	1.418	1.34963	0	0	0	0	SMSRO_SF017050	-1.17999	2.11223	0.527729	1	SMSRO_SF017050	3.49086	2.11223	0.165222	0.357471
SMSRO_SF017060	8.4322	2.07059	11.3594	2.83599	5.39851	9.12252	3.06821	0	0	SMSRO_SF017060	-0.352871	3.05931	0.703843	1	SMSRO_SF017060	2.39086	3.05931	0.0549817	0.173211
SMSRO_SF017070	2.81073	2.07059	3.24553	8.50797	8.09777	13.0322	1.5341	3.82458	0	SMSRO_SF017070	1.78077	3.08475	0.0478993	1	SMSRO_SF017070	0.464454	3.08475	1	1
SMSRO_SF017080	36.5395	24.8471	69.779	34.0319	28.3422	101.651	53.6936	28.6843	19.2105	SMSRO_SF017080	0.317005	5.59676	0.587474	1	SMSRO_SF017080	0.343142	5.59676	0.566186	0.75586
SMSRO_SF017090	129.294	134.588	129.821	76.5717	72.8799	129.018	79.7734	84.1407	0	SMSRO_SF017090	-0.497938	6.60447	0.41999	1	SMSRO_SF017090	1.23097	6.60447	0.0461437	0.154226
SMSRO_SF017100	15.459	0	12.9821	7.08998	0	6.51608	0	5.73687	0	SMSRO_SF017100	-1.0645	3.15307	0.431193	1	SMSRO_SF017100	2.18179	3.15307	0.116869	0.284915
SMSRO_SF017130	33.7288	55.9059	27.587	8.50797	26.9926	15.6386	32.2162	9.56145	10.9774	SMSRO_SF017130	-1.17299	4.79725	0.0522148	1	SMSRO_SF017130	1.07564	4.79725	0.0672353	0.199038
SMSRO_SF017150	0	4.14118	3.24553	2.83599	2.69926	5.21287	0	3.82458	2.74435	SMSRO_SF017150	0.621081	2.57	0.815994	1	SMSRO_SF017150	0.165428	2.57	1	1
SMSRO_SF017160	8.4322	14.4941	19.4732	15.5979	28.3422	14.3354	13.8069	5.73687	2.74435	SMSRO_SF017160	0.466065	4.12704	0.476332	1	SMSRO_SF017160	0.786766	4.12704	0.292229	0.517219
SMSRO_SF017170	32.3234	22.7765	30.8326	9.92597	1.34963	0	0	9.56145	13.7218	SMSRO_SF017170	-2.90129	4.02303	0.00118256	0.25389	SMSRO_SF017170	1.96391	4.02303	0.0337138	0.122015
SMSRO_SF017180	1.40537	0	4.8683	1.418	1.34963	1.30322	1.5341	1.91229	0	SMSRO_SF017180	-0.620876	2.27647	1	1	SMSRO_SF017180	0.68048	2.27647	1	1
SMSRO_SF017200	2.81073	0	1.62277	0	4.04888	1.30322	0	0	0	SMSRO_SF017200	0.151175	2.16011	1	1	SMSRO_SF017200	3.02624	2.16011	0.302025	0.528898
SMSRO_SF017210	4.2161	6.21177	4.8683	4.25399	12.1467	16.9418	9.20463	13.386	8.23306	SMSRO_SF017210	1.12927	3.60458	0.157154	1	SMSRO_SF017210	-1.01495	3.60458	0.220452	0.433064
SMSRO_SF017220	1.40537	6.21177	1.62277	0	0	1.30322	4.60231	3.82458	0	SMSRO_SF017220	-2.2651	2.38974	0.189516	1	SMSRO_SF017220	-0.107042	2.38974	1	1
SMSRO_SF017230	0	0	0	1.418	1.34963	1.30322	0	0	2.74435	SMSRO_SF017230	3.0486	1.98365	0.279983	1	SMSRO_SF017230	-2.00215	1.98365	1	1
SMSRO_SF017330	2.81073	8.28236	3.24553	11.344	5.39851	0	4.60231	1.91229	0	SMSRO_SF017330	0.249599	2.91298	0.892464	1	SMSRO_SF017330	0.865337	2.91298	0.543792	0.736187
SMSRO_SF017360	9.83756	4.14118	1.62277	14.18	21.594	6.51608	15.341	17.2106	16.4661	SMSRO_SF017360	1.35217	3.91505	0.0752415	1	SMSRO_SF017360	-1.5564	3.91505	0.0336988	0.122015
SMSRO_SF017440	1.40537	0	0	0	4.04888	0	1.5341	0	0	SMSRO_SF017440	1.10465	2.04204	0.704394	1	SMSRO_SF017440	-0.152009	2.04204	1	1
SMSRO_SF017520	1.40537	0	4.8683	0	2.69926	2.60643	0	0	0	SMSRO_SF017520	-0.253015	2.21811	1	1	SMSRO_SF017520	3.41858	2.21811	0.182418	0.381614
SMSRO_SF017540	40.7556	72.4707	50.3058	69.4818	79.628	82.1026	26.0798	45.8949	57.6314	SMSRO_SF017540	0.514339	5.94596	0.19419	1	SMSRO_SF017540	0.355101	5.94596	0.424719	0.642417
SMSRO_SF017550	2.81073	10.353	4.8683	0	0	1.30322	1.5341	0	0	SMSRO_SF017550	-3.22323	2.43986	0.0255785	0.914361	SMSRO_SF017550	2.80015	2.43986	0.0370487	0.13037
SMSRO_SF017560	60.4308	66.2589	147.672	87.9157	151.158	95.1348	47.5572	57.3687	30.1879	SMSRO_SF017560	0.282568	6.44428	0.496775	1	SMSRO_SF017560	1.00105	6.44428	0.021596	0.090525
SMSRO_SF017570	130.699	115.953	157.408	127.62	187.598	153.78	108.921	124.299	128.985	SMSRO_SF017570	0.212266	7.13785	0.465033	1	SMSRO_SF017570	0.166249	7.13785	0.591913	0.77686
SMSRO_SF017590	7.02683	4.14118	0	1.418	2.69926	1.30322	0	1.91229	10.9774	SMSRO_SF017590	-0.989683	2.62452	0.686273	1	SMSRO_SF017590	-0.00754255	2.62452	1	1
SMSRO_SF017600	19.6751	35.2	12.9821	38.2859	35.0903	32.5804	49.0913	63.1055	41.1653	SMSRO_SF017600	0.67159	5.29262	0.174553	1	SMSRO_SF017600	-1.21171	5.29262	0.00878817	0.048491
SMSRO_SF017630	32.3234	60.0471	42.1919	70.8998	55.3347	26.0643	52.1595	59.281	43.9097	SMSRO_SF017630	0.190108	5.70621	0.702981	1	SMSRO_SF017630	-0.229594	5.70621	0.653937	0.830144
SMSRO_SF017710	7.02683	4.14118	3.24553	7.08998	10.797	9.12252	7.67052	0	0	SMSRO_SF017710	0.857196	3.19936	0.379816	1	SMSRO_SF017710	0.652239	3.19936	0.489001	0.706943
SMSRO_SF017760	8.4322	0	8.11384	7.08998	6.74814	0	0	0	0	SMSRO_SF017760	-0.304371	2.79441	0.901116	1	SMSRO_SF017760	4.7263	2.79441	0.0305732	0.114266
SMSRO_SF017800	11.2429	8.28236	12.9821	5.67198	16.1955	13.0322	1.5341	5.73687	10.9774	SMSRO_SF017800	0.0927351	3.68523	1	1	SMSRO_SF017800	0.966705	3.68523	0.331512	0.550021
SMSRO_SF017810	50.5932	2.07059	9.7366	70.8998	9.4474	9.12252	4.60231	0	8.23306	SMSRO_SF017810	0.491132	4.50159	0.650599	1	SMSRO_SF017810	2.30842	4.50159	0.0556875	0.174662
SMSRO_SF017830	44.9717	57.9765	43.8147	42.5399	36.44	40.3997	50.6254	72.667	30.1879	SMSRO_SF017830	-0.288793	5.63806	0.48576	1	SMSRO_SF017830	-0.0959355	5.63806	0.896263	1
SMSRO_SF017880	2.81073	4.14118	6.49107	2.83599	4.04888	6.51608	0	1.91229	0	SMSRO_SF017880	0.0164339	2.72494	1	1	SMSRO_SF017880	2.41547	2.72494	0.105155	0.263241
SMSRO_SF017890	4759.98	5054.31	5149.04	5150.16	5698.13	5448.75	5892.49	4644.95	4945.32	SMSRO_SF017890	0.123262	12.3435	0.474061	1	SMSRO_SF017890	-0.0496884	12.3435	0.774653	0.918454
SMSRO_SF017900	10183.3	10433.7	9884.27	11577.9	10832.1	10682.5	9336.56	7620.47	6251.64	SMSRO_SF017900	0.117647	13.2361	0.520536	1	SMSRO_SF017900	0.393563	13.2361	0.0318486	0.118087
SMSRO_SF017910	7.02683	14.4941	11.3594	5.67198	6.74814	13.0322	4.60231	9.56145	10.9774	SMSRO_SF017910	-0.323481	3.62104	0.654144	1	SMSRO_SF017910	0.408614	3.62104	0.697504	0.860347
SMSRO_SF017920	261.398	213.271	201.223	168.741	184.899	143.354	222.445	319.352	312.856	SMSRO_SF017920	-0.445986	7.82972	0.101626	1	SMSRO_SF017920	-0.330366	7.82972	0.218145	0.430064
SMSRO_SF017940	5303.85	5170.26	4905.62	5192.7	4183.85	4049.09	3904.3	3985.21	3726.83	SMSRO_SF017940	-0.196125	12.134	0.261225	1	SMSRO_SF017940	0.404679	12.134	0.0208092	0.0888083
SMSRO_SF017950	60.4308	57.9765	61.6651	79.4077	29.6918	86.0123	164.149	68.8424	123.496	SMSRO_SF017950	0.114458	6.39136	0.831751	1	SMSRO_SF017950	-0.985398	6.39136	0.025651	0.102439
SMSRO_SF017960	26915.6	30241	28041.4	41068	40752	31223.8	45997	49543.6	32199.5	SMSRO_SF017960	0.408007	15.1446	0.0331527	0.914361	SMSRO_SF017960	-0.584443	15.1446	0.00232156	0.019158
SMSRO_SF017990	54.8093	35.2	17.8504	95.0057	44.5377	78.193	59.8301	74.5793	107.03	SMSRO_SF017990	0.998537	6.03801	0.0305097	0.914361	SMSRO_SF017990	-1.13205	6.03801	0.0166348	0.0769823
SMSRO_SF018010	146.158	105.6	121.708	110.604	179.501	231.973	237.786	151.071	246.992	SMSRO_SF018010	0.479235	7.43544	0.150154	1	SMSRO_SF018010	-0.759301	7.43544	0.0246074	0.0995506
SMSRO_SF018020	77.2952	26.9177	32.4553	83.6617	64.7821	199.392	59.8301	34.4212	123.496	SMSRO_SF018020	1.33003	6.35166	0.0162935	0.759684	SMSRO_SF018020	-0.634748	6.35166	0.25625	0.480308
SMSRO_SF018040	2.81073	2.07059	4.8683	0	0	0	3.06821	13.386	0	SMSRO_SF018040	-4.21992	2.58143	0.0746348	1	SMSRO_SF018040	-0.752023	2.58143	0.592427	0.776987
SMSRO_SF018050	146.158	138.73	137.935	184.339	129.564	161.599	213.24	218.001	203.082	SMSRO_SF018050	0.167573	7.4358	0.546316	1	SMSRO_SF018050	-0.584986	7.4358	0.0301254	0.113516
SMSRO_SF018070	1301.37	1318.97	1325.8	1052.15	993.326	1413.99	1471.21	1386.41	1542.33	SMSRO_SF018070	-0.189562	10.3603	0.332213	1	SMSRO_SF018070	-0.156575	10.3603	0.424275	0.642267
SMSRO_SF018090	3531.69	3640.1	3469.48	2650.23	2823.42	1649.87	2502.12	2837.84	1460	SMSRO_SF018090	-0.579029	11.4163	0.021212	0.830572	SMSRO_SF018090	0.644423	11.4163	0.010398	0.0549188
SMSRO_SF018100	175.671	194.635	249.906	92.1697	148.459	186.36	104.319	105.176	123.496	SMSRO_SF018100	-0.535896	7.29283	0.0889923	1	SMSRO_SF018100	0.901785	7.29283	0.00576058	0.0362955
SMSRO_SF018110	28.1073	51.7648	38.9464	32.6139	56.6844	26.0643	36.8185	40.1581	16.4661	SMSRO_SF018110	-0.0278969	5.31837	0.9683	1	SMSRO_SF018110	0.294788	5.31837	0.576045	0.763557
SMSRO_SF018120	12.6483	8.28236	9.7366	2.83599	10.797	3.90965	1.5341	3.82458	0	SMSRO_SF018120	-0.799208	3.24084	0.403065	1	SMSRO_SF018120	2.29531	3.24084	0.0199938	0.0860167
SMSRO_SF018140	1.40537	0	1.62277	1.418	4.04888	2.60643	0	0	0	SMSRO_SF018140	1.17685	2.21504	0.504692	1	SMSRO_SF018140	2.55528	2.21504	0.517312	0.725755
SMSRO_SF018150	2.81073	10.353	4.8683	4.25399	5.39851	0	1.5341	0	0	SMSRO_SF018150	-0.823495	2.69621	0.413962	1	SMSRO_SF018150	2.81392	2.69621	0.0458801	0.154174
SMSRO_SF018160	215.021	149.083	170.391	157.397	167.354	181.147	280.741	319.352	266.202	SMSRO_SF018160	-0.0849781	7.74476	0.76325	1	SMSRO_SF018160	-0.691564	7.74476	0.00845092	0.0473688
SMSRO_SF018190	951.433	871.719	819.497	731.686	774.686	626.847	762.45	562.213	727.254	SMSRO_SF018190	-0.309492	9.57356	0.119172	1	SMSRO_SF018190	0.365493	9.57356	0.068393	0.20116
SMSRO_SF018200	15.459	6.21177	9.7366	14.18	20.2444	10.4257	6.13642	13.386	16.4661	SMSRO_SF018200	0.464849	3.97765	0.453846	1	SMSRO_SF018200	-0.0897136	3.97765	0.903531	1
SMSRO_SF018240	1.40537	0	1.62277	0	1.34963	0	1.5341	5.73687	0	SMSRO_SF018240	-0.991909	2.17101	1	1	SMSRO_SF018240	-1.08951	2.17101	0.742284	0.896026
SMSRO_SF018260	489.068	552.848	358.632	538.838	392.742	237.185	260.798	334.651	271.691	SMSRO_SF018260	-0.260585	8.58982	0.370087	1	SMSRO_SF018260	0.68975	8.58982	0.0199208	0.0860167
SMSRO_SF018290	134.915	101.459	87.6294	109.186	116.068	101.651	70.5688	61.1932	65.8645	SMSRO_SF018290	0.00707658	6.6181	0.982222	1	SMSRO_SF018290	0.714149	6.6181	0.0258495	0.102792
SMSRO_SF018310	36.5395	26.9177	45.4375	38.2859	35.0903	35.1868	10.7387	11.4737	24.6992	SMSRO_SF018310	-0.015275	5.04694	1	1	SMSRO_SF018310	1.29212	5.04694	0.0130713	0.0648352
SMSRO_SF018330	2.81073	0	1.62277	4.25399	4.04888	3.90965	1.5341	0	0	SMSRO_SF018330	1.22421	2.4644	0.280744	1	SMSRO_SF018330	1.10215	2.4644	0.641297	0.825109
SMSRO_SF018360	5.62147	2.07059	0	1.418	4.04888	0	4.60231	0	8.23306	SMSRO_SF018360	-0.506503	2.57404	1	1	SMSRO_SF018360	-0.57933	2.57404	0.685123	0.851836
SMSRO_SF018390	9.83756	8.28236	11.3594	4.25399	5.39851	10.4257	0	5.73687	8.23306	SMSRO_SF018390	-0.541172	3.35772	0.479742	1	SMSRO_SF018390	1.21348	3.35772	0.292328	0.517219
SMSRO_SF018420	11.2429	14.4941	12.9821	12.762	6.74814	11.7289	0	0	2.74435	SMSRO_SF018420	-0.295355	3.53361	0.690183	1	SMSRO_SF018420	3.87647	3.53361	0.00100576	0.0101942
SMSRO_SF018460	12.6483	10.353	9.7366	11.344	14.8459	15.6386	3.06821	0	0	SMSRO_SF018460	0.341984	3.64222	0.624235	1	SMSRO_SF018460	2.90307	3.64222	0.00256724	0.0202861
SMSRO_SF018470	19.6751	10.353	19.4732	25.5239	17.5452	13.0322	30.6821	28.6843	21.9548	SMSRO_SF018470	0.146159	4.58314	0.811049	1	SMSRO_SF018470	-0.700664	4.58314	0.181281	0.381097
SMSRO_SF018500	16.8644	39.3412	17.8504	46.7938	24.2933	33.8836	19.9434	24.8598	16.4661	SMSRO_SF018500	0.531469	4.91478	0.322588	1	SMSRO_SF018500	0.223764	4.91478	0.715264	0.87416
SMSRO_SF018520	167.239	147.012	131.444	197.101	149.809	187.663	286.877	367.159	266.202	SMSRO_SF018520	0.259857	7.73929	0.34384	1	SMSRO_SF018520	-1.0454	7.73929	0.000130756	0.0019826
SMSRO_SF018550	37.9449	12.4235	11.3594	60.9738	21.594	22.1547	16.8751	26.772	32.9322	SMSRO_SF018550	0.725251	4.92767	0.238138	1	SMSRO_SF018550	-0.255881	4.92767	0.716696	0.87521
SMSRO_SF018560	140.537	101.459	92.4977	219.789	89.0754	243.701	102.785	57.3687	145.451	SMSRO_SF018560	0.719947	7.09171	0.0824857	1	SMSRO_SF018560	0.145612	7.09171	0.754805	0.90538
SMSRO_SF018570	51.9986	76.6118	55.1741	55.3018	41.8385	74.2833	127.331	105.176	120.752	SMSRO_SF018570	-0.0864607	6.33841	0.835165	1	SMSRO_SF018570	-0.952944	6.33841	0.00770545	0.0442174
SMSRO_SF018580	910.677	851.013	793.533	893.337	650.521	535.622	616.71	680.775	389.698	SMSRO_SF018580	-0.297859	9.46418	0.221918	1	SMSRO_SF018580	0.593289	9.46418	0.0153027	0.0728199
SMSRO_SF018600	1398.34	1494.97	1390.71	1410.91	1446.8	1679.85	1523.37	1309.92	1355.71	SMSRO_SF018600	0.083434	10.5009	0.647221	1	SMSRO_SF018600	0.0311455	10.5009	0.864136	0.985094
SMSRO_SF018610	0	2.07059	1.62277	0	2.69926	1.30322	0	0	0	SMSRO_SF018610	0.225456	2.04568	1	1	SMSRO_SF018610	2.59466	2.04568	0.523021	0.726761
SMSRO_SF018620	53.4039	66.2589	50.3058	76.5717	51.2859	67.7673	69.0347	66.9301	49.3984	SMSRO_SF018620	0.208981	6.01394	0.590529	1	SMSRO_SF018620	-0.147985	6.01394	0.714083	0.873966
SMSRO_SF018670	2.81073	6.21177	9.7366	7.08998	6.74814	3.90965	26.0798	24.8598	16.4661	SMSRO_SF018670	-0.0586227	3.8374	1	1	SMSRO_SF018670	-1.8592	3.8374	0.0052358	0.0342976
SMSRO_SF018690	207.994	186.353	201.223	232.551	176.801	181.147	216.309	189.317	153.684	SMSRO_SF018690	-0.0149515	7.62602	0.966333	1	SMSRO_SF018690	0.082419	7.62602	0.756845	0.906465
SMSRO_SF018710	1.40537	0	1.62277	2.83599	0	1.30322	0	0	0	SMSRO_SF018710	0.279469	2.04322	1	1	SMSRO_SF018710	2.55119	2.04322	0.523346	0.726761
SMSRO_SF018730	2.81073	0	8.11384	0	10.797	0	0	0	0	SMSRO_SF018730	-0.0397324	2.55722	1	1	SMSRO_SF018730	4.13451	2.55722	0.149419	0.340253
SMSRO_SF018750	11.2429	0	38.9464	0	31.0414	31.2772	0	0	13.7218	SMSRO_SF018750	0.302225	4.16031	0.835766	1	SMSRO_SF018750	1.97011	4.16031	0.191606	0.392687
SMSRO_SF018760	33.7288	35.2	50.3058	21.2699	39.1392	43.0061	44.489	38.2458	52.1427	SMSRO_SF018760	-0.201324	5.41418	0.672405	1	SMSRO_SF018760	-0.165236	5.41418	0.727459	0.885581
SMSRO_SF018770	116.645	101.459	69.779	106.35	66.1318	53.4319	53.6936	24.8598	21.9548	SMSRO_SF018770	-0.352062	6.1784	0.411633	1	SMSRO_SF018770	1.47012	6.1784	0.000974966	0.00999073
SMSRO_SF018810	1034.35	1254.78	751.341	1684.58	1329.38	1033.45	2158.48	2281.36	1698.75	SMSRO_SF018810	0.413568	10.5238	0.08337	1	SMSRO_SF018810	-1.01557	10.5238	2.36245e-05	0.000518348
SMSRO_SF018820	1174.89	1372.8	1109.97	2083.04	1626.3	1552.13	3042.13	3032.89	2656.53	SMSRO_SF018820	0.525229	10.9392	0.00635509	0.493843	SMSRO_SF018820	-1.25667	10.9392	9.5464e-11	1.0473e-08
SMSRO_SF018830	9.83756	10.353	8.11384	22.6879	6.74814	11.7289	0	0	0	SMSRO_SF018830	0.529752	3.52073	0.523879	1	SMSRO_SF018830	5.42717	3.52073	0.000482886	0.00592489
SMSRO_SF018840	976.73	998.025	735.113	897.591	790.882	681.582	362.049	212.264	290.901	SMSRO_SF018840	-0.193106	9.37728	0.397795	1	SMSRO_SF018840	1.64221	9.37728	6.56229e-12	9.41436e-10
SMSRO_SF018850	2.81073	0	6.49107	4.25399	1.34963	2.60643	1.5341	3.82458	0	SMSRO_SF018850	-0.235869	2.56358	1	1	SMSRO_SF018850	0.692419	2.56358	0.774256	0.918454
SMSRO_SF018860	299.343	221.553	209.337	165.905	140.361	139.444	58.296	21.0352	87.8193	SMSRO_SF018860	-0.713829	7.26032	0.0509852	1	SMSRO_SF018860	2.15497	7.26032	7.73328e-08	4.12073e-06
SMSRO_SF018870	5.62147	35.2	51.9285	21.2699	33.7407	28.6708	4.60231	0	19.2105	SMSRO_SF018870	-0.137579	4.67791	0.870614	1	SMSRO_SF018870	2.05079	4.67791	0.0247375	0.0996446
SMSRO_SF018880	234.696	273.318	223.942	194.265	198.395	136.838	108.921	53.5441	93.308	SMSRO_SF018880	-0.465566	7.43016	0.128079	1	SMSRO_SF018880	1.50967	7.43016	2.95481e-06	9.18452e-05
SMSRO_SF018920	1.40537	10.353	14.6049	0	20.2444	5.21287	0	0	0	SMSRO_SF018920	-0.0314012	3.21197	1	1	SMSRO_SF018920	5.31603	3.21197	0.0119536	0.0602526
SMSRO_SF018930	0	4.14118	1.62277	1.418	4.04888	0	0	0	0	SMSRO_SF018930	0.0436308	2.16786	1	1	SMSRO_SF018930	3.14436	2.16786	0.311212	0.533956
SMSRO_SF018940	1.40537	4.14118	0	0	1.34963	0	0	0	0	SMSRO_SF018940	-1.5792	1.9859	0.676881	1	SMSRO_SF018940	3.11843	1.9859	0.30764	0.532011
SMSRO_SF018950	2.81073	2.07059	1.62277	1.418	1.34963	1.30322	0	0	0	SMSRO_SF018950	-0.631706	2.16446	1	1	SMSRO_SF018950	3.43798	2.16446	0.139368	0.324091
SMSRO_SF018970	9.83756	2.07059	16.2277	7.08998	8.09777	6.51608	7.67052	1.91229	0	SMSRO_SF018970	-0.400689	3.36275	0.672077	1	SMSRO_SF018970	1.34654	3.36275	0.119364	0.287986
SMSRO_SF018980	2.81073	0	0	2.83599	6.74814	7.8193	1.5341	0	0	SMSRO_SF018980	2.25621	2.59067	0.0525264	1	SMSRO_SF018980	0.596624	2.59067	1	1
SMSRO_SF019040	35.1342	16.5647	17.8504	38.2859	32.3911	40.3997	26.0798	24.8598	30.1879	SMSRO_SF019040	0.641615	5.03145	0.156629	1	SMSRO_SF019040	-0.179701	5.03145	0.712236	0.872746
SMSRO_SF019050	67.4576	80.753	55.1741	60.9738	70.1807	115.986	142.672	189.317	395.187	SMSRO_SF019050	0.286789	7.03085	0.516232	1	SMSRO_SF019050	-1.82728	7.03085	1.34872e-05	0.000335383
SMSRO_SF019060	143.347	155.294	73.0245	133.292	76.9288	195.482	237.786	300.229	354.022	SMSRO_SF019060	0.129954	7.54593	0.739532	1	SMSRO_SF019060	-1.26046	7.54593	0.000729904	0.00791437
SMSRO_SF019070	39.3503	62.1177	30.8326	39.7039	43.1881	45.6126	81.3075	97.5267	118.007	SMSRO_SF019070	-0.0216413	5.9922	0.965656	1	SMSRO_SF019070	-1.16957	5.9922	0.00243186	0.0198922
SMSRO_SF019080	8.4322	12.4235	12.9821	7.08998	9.4474	7.8193	19.9434	9.56145	35.6766	SMSRO_SF019080	-0.449967	4.00527	0.567092	1	SMSRO_SF019080	-0.899571	4.00527	0.150876	0.341732
SMSRO_SF019090	25.2966	28.9883	19.4732	21.2699	12.1467	20.8515	72.1029	63.1055	101.541	SMSRO_SF019090	-0.430925	5.38743	0.376398	1	SMSRO_SF019090	-1.66739	5.38743	0.000113708	0.00176721
SMSRO_SF019100	16.8644	20.7059	11.3594	12.762	18.8948	16.9418	23.0116	26.772	52.1427	SMSRO_SF019100	0.00620378	4.60343	1	1	SMSRO_SF019100	-1.01813	4.60343	0.05681	0.176584
SMSRO_SF019110	22.4859	35.2	21.096	17.0159	16.1955	28.6708	30.6821	24.8598	52.1427	SMSRO_SF019110	-0.323705	4.90313	0.535868	1	SMSRO_SF019110	-0.433595	4.90313	0.41748	0.635368
SMSRO_SF019120	11.2429	20.7059	8.11384	22.6879	2.69926	46.9158	7.67052	26.772	38.4209	SMSRO_SF019120	0.863972	4.54082	0.339662	1	SMSRO_SF019120	-0.839755	4.54082	0.357461	0.575207
SMSRO_SF019130	11.2429	6.21177	14.6049	1.418	4.04888	16.9418	1.5341	7.64916	19.2105	SMSRO_SF019130	-0.508648	3.60029	0.664655	1	SMSRO_SF019130	0.277561	3.60029	0.852264	0.975735
SMSRO_SF019140	9.83756	6.21177	11.3594	14.18	18.8948	37.7933	27.6139	28.6843	30.1879	SMSRO_SF019140	1.33487	4.56614	0.0286634	0.914361	SMSRO_SF019140	-1.60599	4.56614	0.00741305	0.0430696
SMSRO_SF019150	1484.07	1472.19	1416.68	1315.9	1400.91	1320.16	1613.88	1772.69	1410.6	SMSRO_SF019150	-0.115296	10.5222	0.520991	1	SMSRO_SF019150	-0.134865	10.5222	0.456233	0.673161
SMSRO_SF019160	119.456	132.518	73.0245	171.577	118.767	83.4059	282.275	499.107	348.533	SMSRO_SF019160	0.203106	7.67498	0.566852	1	SMSRO_SF019160	-1.79866	7.67498	2.97968e-07	1.28147e-05
SMSRO_SF019170	1.40537	4.14118	1.62277	1.418	1.34963	1.30322	0	0	2.74435	SMSRO_SF019170	-0.657337	2.22886	0.756281	1	SMSRO_SF019170	1.46988	2.22886	0.411885	0.630161
SMSRO_SF019190	7.02683	8.28236	16.2277	9.92597	18.8948	13.0322	3.06821	0	2.74435	SMSRO_SF019190	0.403142	3.64827	0.581538	1	SMSRO_SF019190	2.31137	3.64827	0.0146612	0.0702428
SMSRO_SF019200	4.2161	4.14118	1.62277	2.83599	5.39851	3.90965	0	0	2.74435	SMSRO_SF019200	0.279088	2.6054	1	1	SMSRO_SF019200	1.99071	2.6054	0.256818	0.480889
SMSRO_SF019220	1.40537	0	3.24553	2.83599	2.69926	9.12252	1.5341	5.73687	2.74435	SMSRO_SF019220	1.48865	2.72604	0.190121	1	SMSRO_SF019220	-0.920083	2.72604	0.769779	0.916542
SMSRO_SF019310	9.83756	0	3.24553	69.4818	6.74814	36.4901	4.60231	13.386	24.6992	SMSRO_SF019310	2.96744	4.48969	0.00179093	0.27834	SMSRO_SF019310	-1.52197	4.48969	0.112208	0.276444
SMSRO_SF019330	29.5127	26.9177	37.3236	38.2859	31.0414	46.9158	41.4208	15.2983	46.654	SMSRO_SF019330	0.305192	5.2512	0.526924	1	SMSRO_SF019330	-0.120487	5.2512	0.821966	0.952152
SMSRO_SF019370	1.40537	0	1.62277	4.25399	1.34963	1.30322	0	0	0	SMSRO_SF019370	0.945458	2.1612	0.51319	1	SMSRO_SF019370	2.55308	2.1612	0.520499	0.725755
SMSRO_SF019430	730.791	927.624	739.982	1001.1	963.634	572.112	900.519	692.249	784.885	SMSRO_SF019430	0.081935	9.67205	0.728282	1	SMSRO_SF019430	0.0102027	9.67205	0.965124	1
SMSRO_SF019460	2.81073	0	1.62277	1.418	1.34963	1.30322	0	0	0	SMSRO_SF019460	-0.234571	2.10311	1	1	SMSRO_SF019460	3.04765	2.10311	0.272624	0.499945
SMSRO_SF019470	0	4.14118	1.62277	0	2.69926	2.60643	0	0	0	SMSRO_SF019470	0.0390224	2.16662	1	1	SMSRO_SF019470	3.13357	2.16662	0.299007	0.525093
SMSRO_SF019490	53.4039	49.6942	74.6473	65.2278	79.628	82.1026	69.0347	51.6318	46.654	SMSRO_SF019490	0.348752	6.07505	0.325837	1	SMSRO_SF019490	0.0722456	6.07505	0.868423	0.988772
SMSRO_SF019500	33.7288	0	30.8326	28.3599	79.628	59.948	46.0231	68.8424	0	SMSRO_SF019500	1.35123	5.4356	0.137192	1	SMSRO_SF019500	-0.823331	5.4356	0.370866	0.58865
SMSRO_SF019510	1.40537	0	1.62277	1.418	1.34963	7.8193	0	1.91229	0	SMSRO_SF019510	1.5649	2.37028	0.304886	1	SMSRO_SF019510	0.574933	2.37028	1	1
SMSRO_SF019520	4.2161	4.14118	6.49107	14.18	6.74814	27.3675	6.13642	7.64916	0	SMSRO_SF019520	1.66374	3.63888	0.047092	1	SMSRO_SF019520	-0.00398765	3.63888	1	1
SMSRO_SF019550	186.914	134.588	56.7968	345.991	126.865	173.328	184.093	130.036	203.082	SMSRO_SF019550	0.768533	7.44899	0.0769147	1	SMSRO_SF019550	-0.445973	7.44899	0.307779	0.532011
SMSRO_SF019580	200.967	250.541	259.643	250.985	184.899	308.862	389.662	221.826	364.999	SMSRO_SF019580	0.0688355	8.09253	0.8206	1	SMSRO_SF019580	-0.458507	8.09253	0.118027	0.286242
SMSRO_SF019590	778.573	720.565	678.317	480.7	475.069	684.189	470.97	478.072	1004.43	SMSRO_SF019590	-0.408776	9.32951	0.141661	1	SMSRO_SF019590	0.164118	9.32951	0.56752	0.757099
SMSRO_SF019630	563.552	472.095	391.087	438.161	267.226	178.541	302.219	420.704	354.022	SMSRO_SF019630	-0.692342	8.56726	0.0224952	0.839069	SMSRO_SF019630	0.407251	8.56726	0.181817	0.381254
SMSRO_SF019740	1.40537	2.07059	3.24553	7.08998	4.04888	10.4257	0	0	2.74435	SMSRO_SF019740	1.62001	2.79402	0.154701	1	SMSRO_SF019740	1.4493	2.79402	0.417448	0.635368
SMSRO_SF019840	2.81073	4.14118	3.24553	9.92597	5.39851	0	9.20463	1.91229	0	SMSRO_SF019840	0.56673	2.90893	0.763065	1	SMSRO_SF019840	-0.272867	2.90893	1	1
SMSRO_SF019860	8.4322	6.21177	14.6049	0	37.7896	15.6386	0	1.91229	0	SMSRO_SF019860	0.851339	3.74853	0.419856	1	SMSRO_SF019860	3.51629	3.74853	0.0161917	0.0754937
SMSRO_SF019880	53.4039	0	1.62277	0	31.0414	24.7611	0	0	0	SMSRO_SF019880	0.00369081	4.08048	1	1	SMSRO_SF019880	6.39178	4.08048	0.00443243	0.0306166
SMSRO_SF019900	2.81073	0	1.62277	0	0	0	0	1.91229	0	SMSRO_SF019900	-3.26823	1.98359	0.291806	1	SMSRO_SF019900	1.06482	1.98359	0.663661	0.837434
SMSRO_SF019950	9.83756	4.14118	3.24553	9.92597	2.69926	7.8193	0	7.64916	13.7218	SMSRO_SF019950	0.204432	3.25877	0.905637	1	SMSRO_SF019950	-0.150434	3.25877	0.883962	0.99962
SMSRO_SF020080	181.292	122.165	68.1562	236.805	109.32	158.992	55.2278	26.772	60.3758	SMSRO_SF020080	0.438217	6.88144	0.297659	1	SMSRO_SF020080	1.39247	6.88144	0.00218167	0.0183079
SMSRO_SF020120	4.2161	0	6.49107	0	6.74814	5.21287	4.60231	0	13.7218	SMSRO_SF020120	0.11342	2.92168	1	1	SMSRO_SF020120	-0.61034	2.92168	0.662967	0.837124
SMSRO_SF020180	59.0254	0	45.4375	19.8519	72.8799	83.4059	47.5572	26.772	13.7218	SMSRO_SF020180	0.73384	5.51849	0.344072	1	SMSRO_SF020180	0.23995	5.51849	0.78451	0.92485
SMSRO_SF020210	4.2161	0	4.8683	0	1.34963	2.60643	0	0	2.74435	SMSRO_SF020210	-1.14389	2.32881	0.603369	1	SMSRO_SF020210	1.91149	2.32881	0.299902	0.525674
SMSRO_SF020220	126.483	109.741	92.4977	100.678	59.3836	87.3155	53.6936	116.65	71.3532	SMSRO_SF020220	-0.411715	6.55626	0.264992	1	SMSRO_SF020220	0.446961	6.55626	0.234576	0.449423
SMSRO_SF020280	347.126	304.377	334.29	297.779	232.136	256.734	395.799	309.791	260.714	SMSRO_SF020280	-0.327281	8.26522	0.19073	1	SMSRO_SF020280	0.0222818	8.26522	0.921816	1
SMSRO_SF020330	5.62147	2.07059	0	5.67198	1.34963	10.4257	0	1.91229	5.48871	SMSRO_SF020330	1.07896	2.79979	0.357635	1	SMSRO_SF020330	0.290188	2.79979	1	1
SMSRO_SF020380	2.81073	4.14118	1.62277	9.92597	0	7.8193	0	0	0	SMSRO_SF020380	1.02726	2.68069	0.447158	1	SMSRO_SF020380	3.75573	2.68069	0.110493	0.273301
SMSRO_SF020430	21.0805	18.6353	14.6049	11.344	16.1955	9.12252	4.60231	3.82458	0	SMSRO_SF020430	-0.564506	3.88015	0.345847	1	SMSRO_SF020430	2.43306	3.88015	0.000999351	0.0101846
SMSRO_SF020450	185.508	173.93	146.049	233.969	315.813	261.947	154.945	145.334	227.781	SMSRO_SF020450	0.682552	7.70488	0.0151848	0.732401	SMSRO_SF020450	-0.0496518	7.70488	0.858285	0.980221
SMSRO_SF020490	4.2161	0	0	15.5979	2.69926	2.60643	3.06821	0	2.74435	SMSRO_SF020490	2.03114	2.79493	0.13635	1	SMSRO_SF020490	-0.27964	2.79493	1	1
SMSRO_SF020510	35.1342	6.21177	0	38.2859	0	2.60643	0	0	10.9774	SMSRO_SF020510	-0.031496	3.80553	1	1	SMSRO_SF020510	1.98986	3.80553	0.290105	0.517219
SMSRO_SF020540	28.1073	24.8471	27.587	19.8519	22.9437	36.4901	9.20463	9.56145	24.6992	SMSRO_SF020540	-0.0229682	4.70034	1	1	SMSRO_SF020540	0.97392	4.70034	0.102296	0.258863
SMSRO_SF020570	1.40537	8.28236	4.8683	2.83599	8.09777	1.30322	0	0	0	SMSRO_SF020570	-0.18219	2.65092	1	1	SMSRO_SF020570	4.44367	2.65092	0.0280166	0.108637
SMSRO_SF020620	73.0791	82.8236	102.234	48.2118	64.7821	69.0705	64.4324	53.5441	123.496	SMSRO_SF020620	-0.499886	6.28681	0.189663	1	SMSRO_SF020620	0.123095	6.28681	0.781008	0.923639
SMSRO_SF020670	12.6483	0	11.3594	0	6.74814	0	6.13642	3.82458	16.4661	SMSRO_SF020670	-1.78361	3.21019	0.149082	1	SMSRO_SF020670	-0.0473769	3.21019	1	1
SMSRO_SF020690	1.40537	0	0	0	4.04888	1.30322	0	0	0	SMSRO_SF020690	1.45731	2.04037	0.467555	1	SMSRO_SF020690	1.76177	2.04037	1	1
SMSRO_SF020710	1.40537	14.4941	0	2.83599	0	0	0	0	0	SMSRO_SF020710	-2.25136	2.34528	0.268476	1	SMSRO_SF020710	4.57242	2.34528	0.0873336	0.234356
SMSRO_SF020740	296.532	296.094	352.14	137.546	286.121	237.185	162.615	191.229	315.601	SMSRO_SF020740	-0.51469	7.99725	0.111167	1	SMSRO_SF020740	0.509272	7.99725	0.123009	0.294874
SMSRO_SF020750	0	0	4.8683	9.92597	12.1467	18.245	0	0	0	SMSRO_SF020750	2.88993	3.15909	0.00269087	0.334565	SMSRO_SF020750	3.06965	3.15909	0.283865	0.510519
SMSRO_SF020760	44.9717	49.6942	66.5335	31.1959	28.3422	24.7611	24.5457	17.2106	27.4435	SMSRO_SF020760	-0.932019	5.25616	0.0213767	0.830572	SMSRO_SF020760	1.22522	5.25616	0.00541029	0.0345309
SMSRO_SF020770	125.078	80.753	32.4553	116.276	93.1243	82.1026	142.672	109	104.285	SMSRO_SF020770	0.283391	6.6685	0.493344	1	SMSRO_SF020770	-0.577691	6.6685	0.169022	0.363163
SMSRO_SF020780	446.907	585.977	465.734	343.155	493.964	323.198	378.924	307.879	112.518	SMSRO_SF020780	-0.367777	8.60156	0.277797	1	SMSRO_SF020780	0.891927	8.60156	0.00908634	0.0495498
SMSRO_SF020800	0	0	0	1.418	0	0	0	1.91229	2.74435	SMSRO_SF020800	1.78085	1.9217	1	1	SMSRO_SF020800	-2.80629	1.9217	0.521065	0.725755
SMSRO_SF020820	14.0537	24.8471	21.096	11.344	6.74814	11.7289	36.8185	26.772	19.2105	SMSRO_SF020820	-0.974255	4.45847	0.102233	1	SMSRO_SF020820	-0.514863	4.45847	0.346879	0.564019
SMSRO_SF020830	4.2161	2.07059	6.49107	1.418	1.34963	0	0	0	0	SMSRO_SF020830	-2.06181	2.32984	0.158647	1	SMSRO_SF020830	4.36004	2.32984	0.0261776	0.103435
SMSRO_SF020840	21.0805	10.353	9.7366	25.5239	6.74814	14.3354	3.06821	5.73687	13.7218	SMSRO_SF020840	0.149513	3.97092	0.884499	1	SMSRO_SF020840	0.988827	3.97092	0.261333	0.486412
SMSRO_SF020850	9.83756	4.14118	3.24553	0	6.74814	0	0	7.64916	0	SMSRO_SF020850	-1.29995	2.77039	0.382511	1	SMSRO_SF020850	1.09463	2.77039	0.444045	0.660928
SMSRO_SF020860	0	2.07059	1.62277	1.418	1.34963	0	0	0	0	SMSRO_SF020860	-0.262659	1.9839	1	1	SMSRO_SF020860	2.59145	1.9839	0.519732	0.725755
SMSRO_SF020870	1.40537	2.07059	1.62277	4.25399	6.74814	1.30322	0	0	0	SMSRO_SF020870	1.20485	2.42121	0.311263	1	SMSRO_SF020870	3.07678	2.42121	0.277396	0.503235
SMSRO_SF020880	2.81073	0	0	0	6.74814	2.60643	0	0	0	SMSRO_SF020880	1.43134	2.26627	0.458169	1	SMSRO_SF020880	2.50145	2.26627	0.554201	0.744384
SMSRO_SF020910	2.81073	0	30.8326	11.344	12.1467	0	0	0	0	SMSRO_SF020910	-0.521666	3.31749	0.772824	1	SMSRO_SF020910	5.6846	3.31749	0.00981392	0.0527206
SMSRO_SF020920	91.3488	118.024	100.612	121.948	44.5377	96.438	29.148	91.7899	49.3984	SMSRO_SF020920	-0.234984	6.42675	0.601828	1	SMSRO_SF020920	0.863445	6.42675	0.0613747	0.187954
SMSRO_SF021040	1.40537	6.21177	0	1.418	0	1.30322	0	1.91229	0	SMSRO_SF021040	-1.2185	2.17321	0.568393	1	SMSRO_SF021040	1.55577	2.17321	0.472455	0.687368
SMSRO_SF021060	2.81073	4.14118	1.62277	0	2.69926	1.30322	0	0	0	SMSRO_SF021060	-0.949497	2.22297	0.564477	1	SMSRO_SF021060	3.74778	2.22297	0.0840417	0.226596
SMSRO_SF021090	0	4.14118	3.24553	2.83599	2.69926	1.30322	0	0	0	SMSRO_SF021090	-0.00479206	2.27797	1	1	SMSRO_SF021090	3.47979	2.27797	0.153306	0.344063
SMSRO_SF021120	1.40537	0	1.62277	0	0	2.60643	0	0	0	SMSRO_SF021120	-0.232784	1.97912	1	1	SMSRO_SF021120	2.54654	1.97912	0.530717	0.728798
SMSRO_SF021130	532.634	503.153	202.846	411.219	245.632	134.231	256.195	688.424	428.119	SMSRO_SF021130	-0.647022	8.57036	0.134484	1	SMSRO_SF021130	-0.147612	8.57036	0.733455	0.891136
SMSRO_SF021140	12.6483	10.353	48.683	7.08998	31.0414	37.7933	0	7.64916	0	SMSRO_SF021140	0.0793438	4.42181	0.971245	1	SMSRO_SF021140	3.09359	4.42181	0.00249283	0.0200393
SMSRO_SF021150	1.40537	2.07059	3.24553	0	0	5.21287	0	0	0	SMSRO_SF021150	-0.298432	2.21943	1	1	SMSRO_SF021150	3.45194	2.21943	0.193702	0.395901
SMSRO_SF021160	0	6.21177	6.49107	0	2.69926	5.21287	0	1.91229	2.74435	SMSRO_SF021160	-0.576621	2.57307	0.70901	1	SMSRO_SF021160	1.43069	2.57307	0.492844	0.709223
SMSRO_SF021170	2.81073	0	4.8683	0	0	0	0	3.82458	0	SMSRO_SF021170	-3.93509	2.17053	0.130997	1	SMSRO_SF021170	0.915837	2.17053	0.759226	0.906502
SMSRO_SF021180	2.81073	6.21177	6.49107	4.25399	6.74814	1.30322	0	0	0	SMSRO_SF021180	-0.297366	2.68912	0.859425	1	SMSRO_SF021180	4.56052	2.68912	0.0187375	0.0830683
SMSRO_SF021190	0	4.14118	9.7366	1.418	2.69926	1.30322	0	0	0	SMSRO_SF021190	-1.24838	2.43228	0.440114	1	SMSRO_SF021190	4.41433	2.43228	0.0323189	0.118922
SMSRO_SF021200	4.2161	2.07059	3.24553	1.418	9.4474	6.51608	0	1.91229	2.74435	SMSRO_SF021200	0.801713	2.79688	0.388352	1	SMSRO_SF021200	1.15289	2.79688	0.767869	0.915065
SMSRO_SF021210	8.4322	14.4941	14.6049	2.83599	8.09777	7.8193	0	0	2.74435	SMSRO_SF021210	-0.954648	3.30293	0.179184	1	SMSRO_SF021210	3.81926	3.30293	0.0017976	0.0158887
SMSRO_SF021220	16.8644	49.6942	45.4375	14.18	36.44	32.5804	3.06821	5.73687	24.6992	SMSRO_SF021220	-0.411727	4.83319	0.525087	1	SMSRO_SF021220	1.84042	4.83319	0.0146566	0.0702428
SMSRO_SF021230	123.672	53.8354	97.366	65.2278	74.2295	71.6769	16.8751	17.2106	13.7218	SMSRO_SF021230	-0.392357	6	0.319761	1	SMSRO_SF021230	2.50259	6	3.90468e-08	2.20674e-06
SMSRO_SF021240	5.62147	14.4941	30.8326	4.25399	20.2444	5.21287	1.5341	0	0	SMSRO_SF021240	-0.760431	3.66356	0.409313	1	SMSRO_SF021240	4.32951	3.66356	0.000647047	0.00731359
SMSRO_SF021250	2.81073	4.14118	11.3594	5.67198	6.74814	6.51608	6.13642	1.91229	2.74435	SMSRO_SF021250	0.0487667	3.13068	1	1	SMSRO_SF021250	0.651125	3.13068	0.549762	0.742438
SMSRO_SF021270	625.388	569.412	537.136	503.388	673.464	821.026	437.22	514.406	474.773	SMSRO_SF021270	0.206021	9.17178	0.358152	1	SMSRO_SF021270	0.28127	9.17178	0.21776	0.42976
SMSRO_SF021280	749.06	169.788	50.3058	2800.54	175.452	830.149	174.888	131.948	562.592	SMSRO_SF021280	1.97125	9.30469	0.0201901	0.830572	SMSRO_SF021280	0.161421	9.30469	0.850056	0.974404
SMSRO_SF021310	11.2429	14.4941	4.8683	12.762	12.1467	15.6386	12.2728	17.2106	2.74435	SMSRO_SF021310	0.421965	3.90565	0.562175	1	SMSRO_SF021310	-0.164817	3.90565	1	1
SMSRO_SF021320	18.2698	16.5647	21.096	26.9419	13.4963	3.90965	19.9434	13.386	0	SMSRO_SF021320	-0.340744	4.21107	0.688503	1	SMSRO_SF021320	0.652945	4.21107	0.368071	0.58571
SMSRO_SF021330	1.40537	0	1.62277	0	4.04888	3.90965	0	0	0	SMSRO_SF021330	1.17578	2.21418	0.539532	1	SMSRO_SF021330	2.54634	2.21418	0.531053	0.728798
SMSRO_SF021370	9.83756	12.4235	27.587	9.92597	6.74814	10.4257	4.60231	1.91229	8.23306	SMSRO_SF021370	-0.866821	3.7524	0.215967	1	SMSRO_SF021370	1.79313	3.7524	0.0280185	0.108637
SMSRO_SF021380	11.2429	10.353	21.096	2.83599	17.5452	14.3354	0	7.64916	2.74435	SMSRO_SF021380	-0.293338	3.73706	0.766433	1	SMSRO_SF021380	2.02351	3.73706	0.0461102	0.154226
SMSRO_SF021500	2.81073	0	0	5.67198	0	1.30322	0	1.91229	0	SMSRO_SF021500	1.01698	2.21872	0.599094	1	SMSRO_SF021500	0.527218	2.21872	1	1
SMSRO_SF021510	5.62147	0	3.24553	2.83599	4.04888	3.90965	0	0	0	SMSRO_SF021510	0.165137	2.50972	1	1	SMSRO_SF021510	3.93331	2.50972	0.0888941	0.235829
SMSRO_SF021540	0	4.14118	1.62277	0	0	2.60643	0	1.91229	0	SMSRO_SF021540	-0.850429	2.11242	0.752956	1	SMSRO_SF021540	1.17844	2.11242	0.683071	0.849852
SMSRO_SF021550	14.0537	0	40.5692	0	14.8459	27.3675	1.5341	9.56145	13.7218	SMSRO_SF021550	-0.374884	4.09221	0.777404	1	SMSRO_SF021550	1.17788	4.09221	0.378837	0.596714
SMSRO_SF021570	0	0	4.8683	17.0159	6.74814	13.0322	0	9.56145	0	SMSRO_SF021570	2.75774	3.22934	0.0209132	0.830572	SMSRO_SF021570	-0.893044	3.22934	0.796236	0.93422
SMSRO_SF021610	1711.74	1615.06	1299.84	1391.05	1261.9	1064.73	934.269	1405.53	1051.09	SMSRO_SF021610	-0.315721	10.3523	0.141446	1	SMSRO_SF021610	0.448369	10.3523	0.0378897	0.132109
SMSRO_SF021620	73.0791	60.0471	12.9821	137.546	43.1881	67.7673	58.296	80.3161	43.9097	SMSRO_SF021620	0.762005	6.08485	0.175263	1	SMSRO_SF021620	-0.326317	6.08485	0.589483	0.775307
SMSRO_SF021630	5.62147	8.28236	12.9821	1.418	9.4474	1.30322	4.60231	1.91229	0	SMSRO_SF021630	-1.10159	3.07569	0.270389	1	SMSRO_SF021630	1.76888	3.07569	0.1082	0.269056
SMSRO_SF021640	4.2161	2.07059	16.2277	1.418	2.69926	3.90965	0	0	0	SMSRO_SF021640	-1.43602	2.76603	0.184628	1	SMSRO_SF021640	5.12849	2.76603	0.00485645	0.0324634
SMSRO_SF021670	106.808	136.659	76.2701	117.694	86.3762	49.5222	38.3526	72.667	57.6314	SMSRO_SF021670	-0.331069	6.42161	0.415343	1	SMSRO_SF021670	0.924966	6.42161	0.0270749	0.106081
SMSRO_SF021680	25.2966	8.28236	16.2277	11.344	10.797	23.4579	6.13642	1.91229	0	SMSRO_SF021680	-0.151698	3.95924	0.887774	1	SMSRO_SF021680	2.36672	3.95924	0.00482764	0.0323869
SMSRO_SF021710	77.2952	57.9765	76.2701	43.9579	53.9851	48.219	61.3642	42.0704	85.075	SMSRO_SF021710	-0.537929	5.98865	0.164412	1	SMSRO_SF021710	0.193218	5.98865	0.64538	0.826434
SMSRO_SF021770	361.179	412.047	360.254	432.489	442.678	452.216	587.562	820.372	642.179	SMSRO_SF021770	0.229599	8.97613	0.299224	1	SMSRO_SF021770	-0.85624	8.97613	0.000103654	0.00165226
SMSRO_SF021780	9.83756	2.07059	8.11384	1.418	10.797	6.51608	1.5341	0	2.74435	SMSRO_SF021780	-0.131238	3.06089	1	1	SMSRO_SF021780	2.20562	3.06089	0.0803578	0.221697
SMSRO_SF021790	15.459	28.9883	30.8326	11.344	22.9437	22.1547	6.13642	7.64916	2.74435	SMSRO_SF021790	-0.393265	4.32878	0.458528	1	SMSRO_SF021790	2.06542	4.32878	0.00148871	0.0137448
SMSRO_SF021820	5.62147	6.21177	9.7366	0	8.09777	2.60643	1.5341	1.91229	0	SMSRO_SF021820	-0.965401	2.87668	0.374452	1	SMSRO_SF021820	2.30784	2.87668	0.0585998	0.181242
SMSRO_SF021830	8.4322	4.14118	16.2277	0	9.4474	9.12252	1.5341	5.73687	0	SMSRO_SF021830	-0.624806	3.26575	0.553423	1	SMSRO_SF021830	1.83788	3.26575	0.103124	0.260252
SMSRO_SF021840	4.2161	2.07059	6.49107	2.83599	4.04888	5.21287	0	0	0	SMSRO_SF021840	-0.104832	2.64145	1	1	SMSRO_SF021840	4.35997	2.64145	0.0262584	0.103535
SMSRO_SF021910	120.862	115.953	102.234	106.35	93.1243	142.051	142.672	97.5267	107.03	SMSRO_SF021910	0.0112122	6.87812	1	1	SMSRO_SF021910	-0.0427593	6.87812	0.921969	1
SMSRO_SF021920	241.723	246.4	232.056	249.567	203.794	248.914	331.367	269.633	348.533	SMSRO_SF021920	-0.0358958	8.05626	0.898573	1	SMSRO_SF021920	-0.396734	8.05626	0.100699	0.255516
SMSRO_SF021930	22.4859	12.4235	22.7187	39.7039	16.1955	16.9418	12.2728	17.2106	2.74435	SMSRO_SF021930	0.312991	4.46007	0.652024	1	SMSRO_SF021930	0.774612	4.46007	0.241488	0.458164
SMSRO_SF021960	337.288	335.436	327.799	388.531	423.783	290.617	293.014	451.3	323.834	SMSRO_SF021960	0.140104	8.47439	0.581215	1	SMSRO_SF021960	-0.0943876	8.47439	0.720684	0.878481
SMSRO_SF021990	243.128	281.6	165.522	241.059	229.437	151.173	320.628	420.704	439.097	SMSRO_SF021990	-0.148765	8.12226	0.609196	1	SMSRO_SF021990	-0.772982	8.12226	0.0071106	0.0414415
SMSRO_SF022000	130.699	184.283	160.654	131.874	132.264	144.657	164.149	221.826	167.406	SMSRO_SF022000	-0.211963	7.34391	0.458263	1	SMSRO_SF022000	-0.225359	7.34391	0.441004	0.657452
SMSRO_SF022020	271.236	262.965	266.134	226.879	230.786	198.089	237.786	258.159	227.781	SMSRO_SF022020	-0.288046	7.93873	0.229892	1	SMSRO_SF022020	0.143694	7.93873	0.553682	0.744384
SMSRO_SF022110	168.644	254.683	181.75	283.599	202.444	195.482	352.844	355.686	356.766	SMSRO_SF022110	0.17752	8.04211	0.513221	1	SMSRO_SF022110	-0.822225	8.04211	0.00216412	0.0182628
SMSRO_SF022150	1.40537	0	0	1.418	1.34963	1.30322	0	0	0	SMSRO_SF022150	1.07265	1.97817	0.643379	1	SMSRO_SF022150	1.78276	1.97817	1	1
SMSRO_SF022210	0	2.07059	4.8683	0	1.34963	2.60643	0	0	0	SMSRO_SF022210	-0.676898	2.16637	0.787807	1	SMSRO_SF022210	3.47079	2.16637	0.181939	0.381254
SMSRO_SF022220	220.643	115.953	100.612	365.843	199.745	418.332	223.979	78.4038	268.947	SMSRO_SF022220	1.16428	7.8166	0.00705613	0.498893	SMSRO_SF022220	-0.375429	7.8166	0.387244	0.605409
SMSRO_SF022230	615.55	567.342	503.058	866.395	659.968	658.124	797.734	732.407	746.464	SMSRO_SF022230	0.372702	9.42249	0.0603613	1	SMSRO_SF022230	-0.433407	9.42249	0.0303983	0.113841
SMSRO_SF022240	29.5127	33.1294	11.3594	60.9738	79.628	53.4319	56.7619	28.6843	52.1427	SMSRO_SF022240	1.39461	5.60538	0.00235834	0.327737	SMSRO_SF022240	-0.899147	5.60538	0.0636742	0.192156
SMSRO_SF022250	151.78	192.565	162.277	256.657	610.032	290.617	257.73	160.632	277.18	SMSRO_SF022250	1.19384	8.0558	0.000565104	0.25389	SMSRO_SF022250	-0.45669	8.0558	0.191372	0.392687
SMSRO_SF022260	54.8093	14.4941	58.4196	83.6617	83.6769	126.412	55.2278	21.0352	38.4209	SMSRO_SF022260	1.17718	6.00789	0.0140062	0.725599	SMSRO_SF022260	0.164497	6.00789	0.797468	0.93422
SMSRO_SF022270	4.2161	2.07059	6.49107	7.08998	9.4474	15.6386	0	1.91229	0	SMSRO_SF022270	1.26626	3.16743	0.129569	1	SMSRO_SF022270	2.39136	3.16743	0.108409	0.269217
SMSRO_SF022280	7.02683	10.353	0	11.344	40.4888	19.5482	7.67052	0	13.7218	SMSRO_SF022280	2.03769	3.99791	0.0296514	0.914361	SMSRO_SF022280	-0.256942	3.99791	0.884813	0.99962
SMSRO_SF022310	1.40537	4.14118	3.24553	1.418	2.69926	0	3.06821	0	0	SMSRO_SF022310	-0.956663	2.33179	0.575375	1	SMSRO_SF022310	1.03924	2.33179	0.51235	0.724285
SMSRO_SF022320	4.2161	6.21177	12.9821	2.83599	9.4474	3.90965	0	0	8.23306	SMSRO_SF022320	-0.512387	3.0814	0.728346	1	SMSRO_SF022320	1.73405	3.0814	0.179991	0.380162
SMSRO_SF022360	1.40537	2.07059	1.62277	1.418	1.34963	1.30322	0	0	0	SMSRO_SF022360	-0.26057	2.10658	1	1	SMSRO_SF022360	3.07346	2.10658	0.26191	0.486711
SMSRO_SF022370	0	6.21177	0	0	5.39851	1.30322	0	0	0	SMSRO_SF022370	0.228766	2.2242	1	1	SMSRO_SF022370	3.23797	2.2242	0.36756	0.58571
SMSRO_SF022440	462.366	449.318	421.919	418.309	442.678	441.79	619.778	554.564	729.998	SMSRO_SF022440	-0.0337505	8.98545	0.881621	1	SMSRO_SF022440	-0.51047	8.98545	0.0159039	0.0744135
SMSRO_SF022450	1.40537	4.14118	0	1.418	4.04888	3.90965	3.06821	3.82458	0	SMSRO_SF022450	0.825049	2.52061	0.795778	1	SMSRO_SF022450	-0.519874	2.52061	1	1
SMSRO_SF022460	44.9717	39.3412	53.5513	55.3018	39.1392	59.948	46.0231	66.9301	30.1879	SMSRO_SF022460	0.158101	5.70004	0.737775	1	SMSRO_SF022460	-0.069692	5.70004	0.891943	1
SMSRO_SF022500	0	2.07059	4.8683	1.418	2.69926	6.51608	1.5341	3.82458	0	SMSRO_SF022500	0.626842	2.5628	0.830721	1	SMSRO_SF022500	0.210923	2.5628	1	1
SMSRO_SF022520	133.51	130.447	126.576	124.784	107.97	117.289	131.933	156.808	148.195	SMSRO_SF022520	-0.158363	7.06276	0.573518	1	SMSRO_SF022520	-0.158227	7.06276	0.575508	0.763557
SMSRO_SF022530	32.3234	43.4824	61.6651	18.4339	36.44	33.8836	3.06821	11.4737	10.9774	SMSRO_SF022530	-0.622198	4.98315	0.217717	1	SMSRO_SF022530	2.47314	4.98315	4.83685e-05	0.00094955
SMSRO_SF022580	22.4859	18.6353	21.096	7.08998	12.1467	10.4257	13.8069	5.73687	21.9548	SMSRO_SF022580	-1.05755	4.15133	0.0691197	1	SMSRO_SF022580	0.637133	4.15133	0.321905	0.542655
SMSRO_SF022590	160.212	138.73	131.444	130.456	124.166	195.482	127.331	141.509	148.195	SMSRO_SF022590	0.063601	7.20452	0.838832	1	SMSRO_SF022590	0.052127	7.20452	0.883166	0.999457
SMSRO_SF022610	0	4.14118	1.62277	2.83599	0	2.60643	0	1.91229	0	SMSRO_SF022610	0.054475	2.226	1	1	SMSRO_SF022610	1.16202	2.226	0.666933	0.840307
SMSRO_SF022630	46.3771	28.9883	38.9464	39.7039	24.2933	29.974	23.0116	17.2106	16.4661	SMSRO_SF022630	-0.297878	5.05422	0.522709	1	SMSRO_SF022630	0.993581	5.05422	0.0344961	0.124175
SMSRO_SF022640	116.645	157.365	95.7433	143.218	91.7747	96.438	199.434	229.475	183.872	SMSRO_SF022640	-0.151986	7.21204	0.633291	1	SMSRO_SF022640	-0.737448	7.21204	0.0198741	0.0860167
SMSRO_SF022670	102.592	95.2472	87.6294	114.858	78.2784	130.322	82.8416	82.2284	63.1201	SMSRO_SF022670	0.17907	6.59798	0.586098	1	SMSRO_SF022670	0.310878	6.59798	0.347258	0.564142
SMSRO_SF022680	546.688	706.071	305.08	382.859	354.952	542.138	610.573	506.757	472.029	SMSRO_SF022680	-0.280719	8.95078	0.332589	1	SMSRO_SF022680	-0.033339	8.95078	0.921818	1
SMSRO_SF022690	2.81073	0	4.8683	0	2.69926	7.8193	1.5341	1.91229	2.74435	SMSRO_SF022690	0.382492	2.60337	0.83633	1	SMSRO_SF022690	0.397063	2.60337	1	1
SMSRO_SF022730	29.5127	45.553	30.8326	48.2118	28.3422	36.4901	62.8983	38.2458	71.3532	SMSRO_SF022730	0.108095	5.52275	0.849834	1	SMSRO_SF022730	-0.706698	5.52275	0.103938	0.2616
SMSRO_SF022760	393.503	345.789	253.152	336.065	360.351	380.539	417.276	409.23	488.495	SMSRO_SF022760	0.11727	8.56523	0.62099	1	SMSRO_SF022760	-0.401873	8.56523	0.0881186	0.235061
SMSRO_SF022770	136.321	155.294	123.33	146.054	141.711	117.289	228.582	271.545	252.48	SMSRO_SF022770	-0.0318187	7.46634	0.904109	1	SMSRO_SF022770	-0.86007	7.46634	0.00113617	0.0112994
SMSRO_SF022780	44.9717	55.9059	95.7433	39.7039	49.9362	61.2512	30.6821	36.3335	30.1879	SMSRO_SF022780	-0.378126	5.7289	0.361963	1	SMSRO_SF022780	1.00809	5.7289	0.0184092	0.0826674
SMSRO_SF022790	60.4308	31.0589	76.2701	24.1059	52.6355	43.0061	18.4093	17.2106	41.1653	SMSRO_SF022790	-0.49336	5.46037	0.307836	1	SMSRO_SF022790	1.18458	5.46037	0.0289122	0.110494
SMSRO_SF022800	32.3234	28.9883	32.4553	25.5239	37.7896	24.7611	33.7503	9.56145	19.2105	SMSRO_SF022800	-0.0930831	4.94612	0.881536	1	SMSRO_SF022800	0.549352	4.94612	0.323147	0.543435
SMSRO_SF022840	19.6751	12.4235	16.2277	17.0159	21.594	1.30322	26.0798	42.0704	24.6992	SMSRO_SF022840	-0.292726	4.51691	0.710716	1	SMSRO_SF022840	-0.924308	4.51691	0.154605	0.345421
SMSRO_SF022850	0	2.07059	1.62277	2.83599	1.34963	3.90965	0	3.82458	0	SMSRO_SF022850	1.13958	2.32909	0.515435	1	SMSRO_SF022850	-0.178566	2.32909	1	1
SMSRO_SF022970	30.9181	26.9177	16.2277	28.3599	21.594	32.5804	19.9434	5.73687	43.9097	SMSRO_SF022970	0.154101	4.81257	0.810523	1	SMSRO_SF022970	0.149413	4.81257	0.901088	1
SMSRO_SF022980	134.915	149.083	94.1205	174.413	118.767	132.928	113.524	110.913	150.939	SMSRO_SF022980	0.174622	7.06746	0.587516	1	SMSRO_SF022980	0.0175441	7.06746	0.982265	1
SMSRO_SF022990	6495.6	6137.23	4001.74	6407.92	3123.04	3121.2	2130.87	2243.12	1435.3	SMSRO_SF022990	-0.394864	11.9307	0.165554	1	SMSRO_SF022990	1.51656	11.9307	1.85375e-07	8.64312e-06
SMSRO_SF023060	36.5395	76.6118	42.1919	65.2278	58.034	24.7611	139.603	258.159	96.0524	SMSRO_SF023060	-0.056464	6.49973	0.927377	1	SMSRO_SF023060	-1.68557	6.49973	0.000407236	0.00513172
SMSRO_SF023070	178.482	151.153	147.672	188.593	145.76	220.244	184.093	196.966	156.428	SMSRO_SF023070	0.213952	7.47483	0.435711	1	SMSRO_SF023070	-0.173726	7.47483	0.532856	0.7291
SMSRO_SF023100	1839.62	1824.19	2004.12	1714.36	2110.82	2523.03	2244.39	2145.59	1868.9	SMSRO_SF023100	0.163606	10.9901	0.397671	1	SMSRO_SF023100	-0.143957	10.9901	0.459671	0.6757
SMSRO_SF023110	1259.21	1310.68	1223.57	1215.22	1453.55	1481.76	1708.99	1617.8	1621.91	SMSRO_SF023110	0.130211	10.4873	0.473717	1	SMSRO_SF023110	-0.384094	10.4873	0.034556	0.124175
SMSRO_SF023130	1662.55	1658.54	1398.83	1686	1715.38	1739.79	2393.2	3042.45	2244.88	SMSRO_SF023130	0.123481	10.9305	0.511909	1	SMSRO_SF023130	-0.703079	10.9305	0.000189605	0.0027626
SMSRO_SF023140	16.8644	28.9883	42.1919	21.2699	39.1392	39.0965	10.7387	21.0352	19.2105	SMSRO_SF023140	0.186323	4.90919	0.745059	1	SMSRO_SF023140	0.801187	4.90919	0.178934	0.378788
SMSRO_SF023150	5.62147	6.21177	12.9821	7.08998	10.797	7.8193	1.5341	1.91229	2.74435	SMSRO_SF023150	0.0475492	3.29269	1	1	SMSRO_SF023150	1.96003	3.29269	0.0374422	0.131259
SMSRO_SF023160	16.8644	8.28236	16.2277	7.08998	14.8459	23.4579	7.67052	3.82458	0	SMSRO_SF023160	0.116067	3.89691	0.939957	1	SMSRO_SF023160	1.64463	3.89691	0.0475166	0.156847
SMSRO_SF023180	276.857	308.518	172.013	248.149	153.858	155.083	73.637	151.071	131.729	SMSRO_SF023180	-0.441915	7.56241	0.195902	1	SMSRO_SF023180	1.09473	7.56241	0.00202928	0.0174405
SMSRO_SF023190	119.456	184.283	126.576	104.932	89.0754	76.8898	90.5121	181.667	142.706	SMSRO_SF023190	-0.660955	6.9797	0.0529419	1	SMSRO_SF023190	0.0526696	6.9797	0.896859	1
SMSRO_SF023200	4.2161	0	1.62277	1.418	2.69926	2.60643	1.5341	3.82458	2.74435	SMSRO_SF023200	0.0599534	2.47602	1	1	SMSRO_SF023200	-0.260239	2.47602	1	1
SMSRO_SF023240	0	2.07059	6.49107	0	1.34963	2.60643	0	0	0	SMSRO_SF023240	-0.975456	2.22332	0.63078	1	SMSRO_SF023240	3.76394	2.22332	0.121348	0.291642
SMSRO_SF023280	12.6483	10.353	30.8326	12.762	13.4963	32.5804	1.5341	0	0	SMSRO_SF023280	0.122379	4.06764	0.907636	1	SMSRO_SF023280	4.409	4.06764	5.71206e-05	0.00105009
SMSRO_SF023290	18.2698	22.7765	27.587	4.25399	24.2933	22.1547	3.06821	0	2.74435	SMSRO_SF023290	-0.423571	4.14283	0.570846	1	SMSRO_SF023290	3.41384	4.14283	0.000112456	0.00176244
SMSRO_SF023300	2.81073	2.07059	1.62277	1.418	2.69926	7.8193	0	1.91229	0	SMSRO_SF023300	0.821647	2.51248	0.498209	1	SMSRO_SF023300	1.46617	2.51248	0.43082	0.649429
SMSRO_SF023310	16.8644	12.4235	21.096	8.50797	12.1467	13.0322	0	3.82458	2.74435	SMSRO_SF023310	-0.582211	3.77393	0.360943	1	SMSRO_SF023310	2.96071	3.77393	0.000737204	0.00793304
SMSRO_SF023320	37.9449	72.4707	84.3839	52.4658	72.8799	48.219	33.7503	53.5441	41.1653	SMSRO_SF023320	-0.157061	5.87016	0.703987	1	SMSRO_SF023320	0.593834	5.87016	0.169616	0.364021
SMSRO_SF023330	15.459	2.07059	1.62277	5.67198	5.39851	10.4257	9.20463	7.64916	2.74435	SMSRO_SF023330	0.0957929	3.36373	1	1	SMSRO_SF023330	-0.0246154	3.36373	1	1
SMSRO_SF023340	0	0	1.62277	0	1.34963	2.60643	0	0	2.74435	SMSRO_SF023340	1.05037	2.04728	0.671346	1	SMSRO_SF023340	-0.233377	2.04728	1	1
SMSRO_SF023370	9.83756	10.353	29.2098	26.9419	12.1467	9.12252	23.0116	30.5966	19.2105	SMSRO_SF023370	-0.0482627	4.45776	1	1	SMSRO_SF023370	-0.557423	4.45776	0.400598	0.620527
SMSRO_SF023410	11.2429	0	9.7366	7.08998	10.797	7.8193	1.5341	3.82458	2.74435	SMSRO_SF023410	0.218581	3.284	0.818486	1	SMSRO_SF023410	1.40553	3.284	0.271862	0.499094
SMSRO_SF023420	9.83756	2.07059	1.62277	4.25399	1.34963	0	0	0	2.74435	SMSRO_SF023420	-1.2688	2.51999	0.460205	1	SMSRO_SF023420	2.41286	2.51999	0.250267	0.471463
SMSRO_SF023430	4.2161	4.14118	8.11384	1.418	4.04888	1.30322	0	1.91229	0	SMSRO_SF023430	-1.22214	2.60986	0.202602	1	SMSRO_SF023430	2.71373	2.60986	0.0447235	0.151104
SMSRO_SF023440	51.9986	53.8354	32.4553	77.9897	53.9851	36.4901	44.489	57.3687	38.4209	SMSRO_SF023440	0.283951	5.73084	0.511482	1	SMSRO_SF023440	-0.0326246	5.73084	0.964529	1
SMSRO_SF023450	165.833	209.13	159.031	198.519	179.501	123.806	211.706	302.142	233.27	SMSRO_SF023450	-0.0865836	7.64789	0.76746	1	SMSRO_SF023450	-0.487902	7.64789	0.0928575	0.242209
SMSRO_SF023540	35.1342	28.9883	32.4553	19.8519	47.237	32.5804	3.06821	3.82458	13.7218	SMSRO_SF023540	0.0423452	4.80874	0.96479	1	SMSRO_SF023540	2.35744	4.80874	0.000417818	0.00522973
SMSRO_SF023550	0	4.14118	3.24553	2.83599	6.74814	9.12252	0	0	0	SMSRO_SF023550	1.38575	2.67895	0.225903	1	SMSRO_SF023550	3.48699	2.67895	0.160782	0.352535
SMSRO_SF023560	0	2.07059	1.62277	0	5.39851	0	1.5341	0	0	SMSRO_SF023560	0.568653	2.16477	0.773096	1	SMSRO_SF023560	0.722129	2.16477	1	1
SMSRO_SF023570	1.40537	0	4.8683	1.418	1.34963	6.51608	0	0	0	SMSRO_SF023570	0.491065	2.37099	0.81949	1	SMSRO_SF023570	3.41812	2.37099	0.18401	0.383869
SMSRO_SF023580	0	0	6.49107	0	4.04888	1.30322	0	0	0	SMSRO_SF023580	-0.266211	2.21985	1	1	SMSRO_SF023580	3.43322	2.21985	0.242407	0.45944
SMSRO_SF023610	0	0	6.49107	2.83599	2.69926	3.90965	0	0	0	SMSRO_SF023610	0.483516	2.37353	0.818664	1	SMSRO_SF023610	3.43834	2.37353	0.182948	0.382081
SMSRO_SF023640	7.02683	0	4.8683	1.418	6.74814	2.60643	4.60231	5.73687	10.9774	SMSRO_SF023640	-0.21879	2.98972	1	1	SMSRO_SF023640	-0.657375	2.98972	0.612563	0.797786
SMSRO_SF023690	4.2161	12.4235	9.7366	9.92597	2.69926	6.51608	1.5341	1.91229	0	SMSRO_SF023690	-0.420049	3.1358	0.714996	1	SMSRO_SF023690	2.54706	3.1358	0.0231028	0.0946961
SMSRO_SF023710	1.40537	2.07059	4.8683	1.418	2.69926	2.60643	0	1.91229	2.74435	SMSRO_SF023710	-0.275795	2.43216	0.78033	1	SMSRO_SF023710	0.950019	2.43216	0.490707	0.707601
SMSRO_SF023740	8.4322	6.21177	1.62277	0	12.1467	1.30322	0	0	2.74435	SMSRO_SF023740	-0.266247	2.80136	0.908461	1	SMSRO_SF023740	2.59822	2.80136	0.235324	0.450133
SMSRO_SF023750	0	0	3.24553	0	2.69926	1.30322	0	0	0	SMSRO_SF023750	0.250027	2.0436	1	1	SMSRO_SF023750	2.56729	2.0436	0.54395	0.736187
SMSRO_SF023760	4.2161	2.07059	6.49107	1.418	5.39851	2.60643	0	3.82458	0	SMSRO_SF023760	-0.44386	2.64771	0.696371	1	SMSRO_SF023760	1.58301	2.64771	0.262015	0.486711
SMSRO_SF023830	229.075	248.471	236.924	185.757	249.681	274.979	127.331	126.211	181.127	SMSRO_SF023830	-0.00629575	7.71607	0.982002	1	SMSRO_SF023830	0.728625	7.71607	0.0110823	0.0573255
SMSRO_SF023850	9.83756	0	0	0	5.39851	0	0	0	10.9774	SMSRO_SF023850	-0.843293	2.57304	0.805505	1	SMSRO_SF023850	-0.0159029	2.57304	1	1
SMSRO_SF023860	60.4308	47.6236	32.4553	126.202	63.4325	65.1608	47.5572	51.6318	0	SMSRO_SF023860	0.853079	5.89965	0.172272	1	SMSRO_SF023860	0.458259	5.89965	0.472497	0.687368
SMSRO_SF023890	2.81073	2.07059	27.587	1.418	26.9926	0	0	0	0	SMSRO_SF023890	-0.195048	3.38691	0.919134	1	SMSRO_SF023890	5.63102	3.38691	0.0146888	0.0702428
SMSRO_SF023900	103.997	159.435	215.828	121.948	151.158	191.573	118.126	49.7195	60.3758	SMSRO_SF023900	-0.0414886	7.07144	0.921928	1	SMSRO_SF023900	1.04584	7.07144	0.00809823	0.0460463
SMSRO_SF023910	60.4308	14.4941	82.7611	1.418	68.831	75.5866	32.2162	21.0352	43.9097	SMSRO_SF023910	-0.117299	5.59831	0.901363	1	SMSRO_SF023910	0.710539	5.59831	0.411499	0.630161
SMSRO_SF023920	5.62147	8.28236	14.6049	4.25399	8.09777	2.60643	1.5341	0	0	SMSRO_SF023920	-0.902705	3.07278	0.312745	1	SMSRO_SF023920	3.49443	3.07278	0.00378289	0.027135
SMSRO_SF023930	33.7288	31.0589	48.683	12.762	40.4888	53.4319	16.8751	24.8598	38.4209	SMSRO_SF023930	-0.0872331	5.196	0.910849	1	SMSRO_SF023930	0.5392	5.196	0.366221	0.585353
SMSRO_SF023940	78.7005	89.0354	53.5513	32.6139	78.2784	27.3675	23.0116	55.4564	54.8871	SMSRO_SF023940	-0.673289	5.84833	0.16739	1	SMSRO_SF023940	0.747119	5.84833	0.148373	0.338698
SMSRO_SF023960	0	2.07059	1.62277	0	4.04888	0	0	0	0	SMSRO_SF023960	0.205235	2.04605	1	1	SMSRO_SF023960	2.61731	2.04605	0.551103	0.743173
SMSRO_SF023970	2.81073	2.07059	4.8683	9.92597	9.4474	9.12252	9.20463	3.82458	0	SMSRO_SF023970	1.47391	3.23026	0.113401	1	SMSRO_SF023970	-0.542106	3.23026	0.811423	0.946999
SMSRO_SF023980	1.40537	4.14118	0	1.418	5.39851	2.60643	0	1.91229	0	SMSRO_SF023980	0.823602	2.37747	0.800883	1	SMSRO_SF023980	1.13652	2.37747	0.659231	0.833536
SMSRO_SF024000	15.459	24.8471	8.11384	8.50797	18.8948	10.4257	7.67052	3.82458	2.74435	SMSRO_SF024000	-0.324812	3.87142	0.629839	1	SMSRO_SF024000	1.60765	3.87142	0.0337585	0.122015
SMSRO_SF024010	473.608	407.906	342.404	493.462	336.057	410.513	309.889	277.282	422.63	SMSRO_SF024010	0.0175709	8.60455	0.949102	1	SMSRO_SF024010	0.28545	8.60455	0.271252	0.499094
SMSRO_SF024020	70.2683	66.2589	61.6651	92.1697	68.831	56.0383	139.603	78.4038	153.684	SMSRO_SF024020	0.127556	6.48694	0.749557	1	SMSRO_SF024020	-0.897756	6.48694	0.0131627	0.0649429
SMSRO_SF024030	1783.41	1662.68	989.888	3077.05	1314.54	779.323	2555.82	4182.18	2590.67	SMSRO_SF024030	0.220959	11.0403	0.561918	1	SMSRO_SF024030	-1.07244	11.0403	0.00525958	0.0342976
SMSRO_SF024040	2.81073	6.21177	6.49107	15.5979	8.09777	2.60643	9.20463	15.2983	2.74435	SMSRO_SF024040	0.758965	3.45585	0.44519	1	SMSRO_SF024040	-0.8656	3.45585	0.386809	0.605409
SMSRO_SF024050	844.625	662.589	527.399	1193.95	2526.5	1519.55	544.607	328.914	650.412	SMSRO_SF024050	1.36393	9.9409	5.61489e-06	0.0104718	SMSRO_SF024050	0.420446	9.9409	0.165179	0.357471
SMSRO_SF024060	4.2161	6.21177	3.24553	7.08998	20.2444	2.60643	6.13642	5.73687	0	SMSRO_SF024060	1.1207	3.28812	0.267782	1	SMSRO_SF024060	0.0588786	3.28812	1	1
SMSRO_SF024070	44.9717	70.4001	43.8147	85.0797	186.249	134.231	90.5121	38.2458	85.075	SMSRO_SF024070	1.35891	6.50078	0.00123575	0.25389	SMSRO_SF024070	-0.433994	6.50078	0.330886	0.549513
SMSRO_SF024080	18.2698	20.7059	17.8504	31.1959	95.8236	43.0061	30.6821	19.1229	57.6314	SMSRO_SF024080	1.57741	5.34119	0.0048186	0.434303	SMSRO_SF024080	-0.88215	5.34119	0.141394	0.327171
SMSRO_SF024090	310.586	354.071	439.77	246.731	890.754	616.421	311.423	202.703	472.029	SMSRO_SF024090	0.66755	8.75151	0.0839324	1	SMSRO_SF024090	0.168243	8.75151	0.674558	0.842459
SMSRO_SF024100	0	0	3.24553	2.83599	8.09777	1.30322	0	0	0	SMSRO_SF024100	1.72412	2.37075	0.245132	1	SMSRO_SF024100	2.56753	2.37075	0.540637	0.733834
SMSRO_SF024130	1.40537	2.07059	9.7366	0	16.1955	7.8193	3.06821	1.91229	0	SMSRO_SF024130	0.833948	3.05828	0.539721	1	SMSRO_SF024130	1.17176	3.05828	0.5188	0.725755
SMSRO_SF024160	1.40537	0	0	2.83599	2.69926	1.30322	0	1.91229	0	SMSRO_SF024160	1.74481	2.16212	0.265298	1	SMSRO_SF024160	-0.187643	2.16212	1	1
SMSRO_SF024170	1.40537	4.14118	4.8683	4.25399	6.74814	6.51608	1.5341	3.82458	5.48871	SMSRO_SF024170	0.770809	2.91479	0.459823	1	SMSRO_SF024170	0.0110339	2.91479	1	1
SMSRO_SF024190	356.963	432.753	366.745	409.801	291.52	246.308	342.105	388.195	153.684	SMSRO_SF024190	-0.286588	8.3913	0.367557	1	SMSRO_SF024190	0.376288	8.3913	0.232627	0.447794
SMSRO_SF024240	50.5932	39.3412	71.4018	36.8679	48.5866	53.4319	13.8069	7.64916	27.4435	SMSRO_SF024240	-0.220467	5.4155	0.635907	1	SMSRO_SF024240	1.78987	5.4155	0.000548168	0.00642977
SMSRO_SF024260	1214.24	1534.31	1247.91	1389.64	1226.81	1400.96	2288.88	2367.41	1451.76	SMSRO_SF024260	0.00849314	10.6184	0.972139	1	SMSRO_SF024260	-0.614919	10.6184	0.00419166	0.0291695
SMSRO_SF024270	25.2966	22.7765	17.8504	29.7779	24.2933	13.0322	32.2162	38.2458	10.9774	SMSRO_SF024270	0.0188298	4.76898	1	1	SMSRO_SF024270	-0.342346	4.76898	0.600085	0.784274
SMSRO_SF024280	9.83756	4.14118	8.11384	0	4.04888	6.51608	1.5341	3.82458	8.23306	SMSRO_SF024280	-1.03707	3.05025	0.295788	1	SMSRO_SF024280	0.833525	3.05025	0.509181	0.722046
SMSRO_SF024290	75.8898	93.1766	165.522	58.1378	85.0266	117.289	35.2844	109	54.8871	SMSRO_SF024290	-0.359205	6.51984	0.429711	1	SMSRO_SF024290	0.748826	6.51984	0.107051	0.266556
SMSRO_SF024320	2.81073	0	1.62277	0	6.74814	3.90965	1.5341	0	0	SMSRO_SF024320	1.07608	2.41695	0.480095	1	SMSRO_SF024320	1.10051	2.41695	0.672941	0.842459
SMSRO_SF024330	9.83756	16.5647	30.8326	11.344	21.594	20.8515	3.06821	13.386	5.48871	SMSRO_SF024330	-0.0804613	4.1968	0.949943	1	SMSRO_SF024330	1.36308	4.1968	0.0692039	0.202614
SMSRO_SF024340	15.459	6.21177	35.7009	9.92597	25.6429	22.1547	3.06821	5.73687	0	SMSRO_SF024340	-0.00541285	4.15735	1	1	SMSRO_SF024340	2.52737	4.15735	0.00388749	0.0276724
SMSRO_SF024350	327.45	426.542	277.493	297.779	321.211	546.048	575.289	657.827	406.164	SMSRO_SF024350	0.179048	8.74544	0.537425	1	SMSRO_SF024350	-0.674192	8.74544	0.0200418	0.0860167
SMSRO_SF024360	14.0537	28.9883	37.3236	8.50797	16.1955	16.9418	6.13642	5.73687	2.74435	SMSRO_SF024360	-0.922417	4.21971	0.106543	1	SMSRO_SF024360	2.3282	4.21971	0.000612717	0.0070538
SMSRO_SF024420	16.8644	2.07059	4.8683	7.08998	4.04888	3.90965	9.20463	21.0352	2.74435	SMSRO_SF024420	-0.706356	3.5007	0.535789	1	SMSRO_SF024420	-0.440974	3.5007	0.66823	0.840307
SMSRO_SF024430	29.5127	31.0589	35.7009	56.7198	47.237	96.438	41.4208	53.5441	52.1427	SMSRO_SF024430	1.05605	5.7246	0.0106509	0.620748	SMSRO_SF024430	-0.599942	5.7246	0.161591	0.353304
SMSRO_SF024440	479.23	554.918	470.602	622.5	526.355	609.905	553.812	646.354	526.916	SMSRO_SF024440	0.226655	9.12354	0.274436	1	SMSRO_SF024440	-0.201928	9.12354	0.338295	0.555078
SMSRO_SF024450	56.2147	20.7059	53.5513	24.1059	47.237	46.9158	15.341	26.772	27.4435	SMSRO_SF024450	-0.157388	5.29318	0.770904	1	SMSRO_SF024450	0.947033	5.29318	0.0821953	0.224114
SMSRO_SF024460	2.81073	4.14118	9.7366	2.83599	4.04888	5.21287	1.5341	1.91229	0	SMSRO_SF024460	-0.436905	2.80309	0.727711	1	SMSRO_SF024460	1.93995	2.80309	0.119164	0.287876
SMSRO_SF024470	4.2161	0	1.62277	1.418	4.04888	3.90965	0	0	0	SMSRO_SF024470	0.518792	2.36901	0.794763	1	SMSRO_SF024470	3.40049	2.36901	0.280821	0.507
SMSRO_SF024540	5.62147	4.14118	3.24553	4.25399	4.04888	2.60643	6.13642	5.73687	2.74435	SMSRO_SF024540	-0.267209	2.91617	0.830989	1	SMSRO_SF024540	-0.21094	2.91617	1	1
SMSRO_SF024630	597.281	453.459	271.002	744.448	655.919	418.332	285.343	175.931	403.42	SMSRO_SF024630	0.459124	8.81093	0.171499	1	SMSRO_SF024630	0.619217	8.81093	0.0721837	0.208334
SMSRO_SF024730	1.40537	2.07059	6.49107	0	12.1467	1.30322	0	0	0	SMSRO_SF024730	0.413177	2.60023	0.893137	1	SMSRO_SF024730	3.98764	2.60023	0.149845	0.340391
SMSRO_SF024800	2.81073	0	1.62277	0	6.74814	0	1.5341	0	0	SMSRO_SF024800	0.473103	2.27001	0.820243	1	SMSRO_SF024800	1.105	2.27001	1	1
SMSRO_SF024820	7.02683	0	8.11384	0	8.09777	0	0	0	0	SMSRO_SF024820	-0.889409	2.60015	0.598737	1	SMSRO_SF024820	4.58947	2.60015	0.0733523	0.208334
SMSRO_SF024980	2.81073	0	0	5.67198	0	1.30322	4.60231	0	0	SMSRO_SF024980	1.02475	2.32346	0.613476	1	SMSRO_SF024980	-0.647161	2.32346	1	1
SMSRO_SF024990	0	2.07059	1.62277	2.83599	0	0	4.60231	0	0	SMSRO_SF024990	-0.275923	2.16833	1	1	SMSRO_SF024990	-0.530743	2.16833	1	1
SMSRO_SF025030	87.1327	107.671	116.839	87.9157	83.6769	125.109	82.8416	107.088	57.6314	SMSRO_SF025030	-0.0664796	6.62568	0.862713	1	SMSRO_SF025030	0.313112	6.62568	0.360491	0.578585
SMSRO_SF025050	70.2683	10.353	0	202.773	109.32	118.593	27.6139	7.64916	60.3758	SMSRO_SF025050	2.38838	6.17834	0.0067906	0.498893	SMSRO_SF025050	-0.201721	6.17834	0.809092	0.944869
SMSRO_SF025070	0	2.07059	0	11.344	26.9926	1.30322	0	0	0	SMSRO_SF025070	4.12034	3.07792	0.00564223	0.478307	SMSRO_SF025070	1.8523	3.07792	1	1
SMSRO_SF025100	1.40537	0	0	0	2.69926	2.60643	0	0	0	SMSRO_SF025100	1.44608	2.04	0.442019	1	SMSRO_SF025100	1.7703	2.04	1	1
SMSRO_SF025170	337.288	289.883	246.661	466.52	284.771	204.605	627.449	996.303	537.893	SMSRO_SF025170	0.127516	8.79965	0.687375	1	SMSRO_SF025170	-1.30674	8.79965	3.60626e-05	0.000739085
SMSRO_SF025230	528.418	368.565	444.638	450.923	542.55	344.049	259.264	195.053	359.51	SMSRO_SF025230	-0.00704566	8.61454	0.990401	1	SMSRO_SF025230	0.731916	8.61454	0.00906625	0.0495498
SMSRO_SF025250	168.644	184.283	137.935	226.879	209.192	194.179	52.1595	43.9826	63.1201	SMSRO_SF025250	0.362343	7.19834	0.197632	1	SMSRO_SF025250	1.63309	7.19834	2.46463e-07	1.09441e-05
SMSRO_SF025410	219.237	271.247	193.109	174.413	205.143	140.747	131.933	59.281	112.518	SMSRO_SF025410	-0.391073	7.41957	0.225597	1	SMSRO_SF025410	1.16385	7.41957	0.00051078	0.00609985
SMSRO_SF025420	1.40537	6.21177	0	0	1.34963	1.30322	0	0	2.74435	SMSRO_SF025420	-1.23189	2.1753	0.575053	1	SMSRO_SF025420	1.48004	2.1753	0.478694	0.694218
SMSRO_SF025450	11.2429	0	0	32.6139	8.09777	9.12252	3.06821	5.73687	13.7218	SMSRO_SF025450	1.9892	3.67588	0.0639896	1	SMSRO_SF025450	-0.790689	3.67588	0.467464	0.683781
SMSRO_SF025460	0	0	3.24553	1.418	1.34963	0	0	1.91229	0	SMSRO_SF025460	-0.235765	2.04776	1	1	SMSRO_SF025460	0.59874	2.04776	1	1
SMSRO_SF025480	2.81073	0	3.24553	0	5.39851	1.30322	1.5341	0	0	SMSRO_SF025480	0.0670082	2.32253	1	1	SMSRO_SF025480	1.47552	2.32253	0.67622	0.843578
SMSRO_SF025500	2.81073	0	0	0	9.4474	1.30322	0	0	0	SMSRO_SF025500	1.63438	2.31777	0.414233	1	SMSRO_SF025500	2.48494	2.31777	0.574878	0.763557
SMSRO_SF025520	4.2161	0	6.49107	0	10.797	0	0	0	0	SMSRO_SF025520	-0.0201733	2.55591	1	1	SMSRO_SF025520	4.11516	2.55591	0.141304	0.327171
SMSRO_SF025740	1.40537	0	0	0	2.69926	1.30322	0	0	0	SMSRO_SF025740	1.07619	1.97766	0.658274	1	SMSRO_SF025740	1.77422	1.97766	1	1
SMSRO_SF025750	2.81073	0	3.24553	1.418	8.09777	1.30322	1.5341	0	0	SMSRO_SF025750	0.707553	2.46585	0.66611	1	SMSRO_SF025750	1.47531	2.46585	0.674871	0.842459
SMSRO_SF025760	0	0	11.3594	1.418	1.34963	0	0	0	0	SMSRO_SF025760	-1.86805	2.27909	0.427788	1	SMSRO_SF025760	4.1769	2.27909	0.135069	0.315807
SMSRO_SF025770	2.81073	0	11.3594	0	9.4474	0	0	0	0	SMSRO_SF025770	-0.575334	2.60237	0.811384	1	SMSRO_SF025770	4.4848	2.60237	0.0922909	0.242085
SMSRO_SF025930	1.40537	0	1.62277	0	4.04888	0	1.5341	0	0	SMSRO_SF025930	0.285837	2.10384	1	1	SMSRO_SF025930	0.623237	2.10384	1	1
SMSRO_SF026040	4.2161	2.07059	17.8504	1.418	20.2444	3.90965	0	0	0	SMSRO_SF026040	0.0700059	3.20314	1	1	SMSRO_SF026040	5.22038	3.20314	0.0118298	0.0597902
SMSRO_SF026300	514.364	637.742	464.111	414.055	550.648	437.881	262.332	284.931	156.428	SMSRO_SF026300	-0.202614	8.70683	0.428829	1	SMSRO_SF026300	1.18505	8.70683	6.9618e-06	0.000193787
SMSRO_SF026340	0	8.28236	14.6049	0	0	0	46.0231	43.9826	2.74435	SMSRO_SF026340	-5.36696	3.9704	0.00391273	0.384065	SMSRO_SF026340	-2.0352	3.9704	0.0391375	0.135672
SMSRO_SF026380	2.81073	10.353	12.9821	18.4339	5.39851	23.4579	0	0	5.48871	SMSRO_SF026380	0.866109	3.63118	0.333858	1	SMSRO_SF026380	2.43474	3.63118	0.0732193	0.208334
SMSRO_SF026430	11.2429	8.28236	6.49107	12.762	0	1.30322	23.0116	24.8598	10.9774	SMSRO_SF026430	-0.897055	3.79519	0.36082	1	SMSRO_SF026430	-1.17225	3.79519	0.156078	0.34661
SMSRO_SF026450	40.7556	6.21177	3.24553	66.6458	48.5866	28.6708	3.06821	0	57.6314	SMSRO_SF026450	1.48689	4.98771	0.15767	1	SMSRO_SF026450	-0.19205	4.98771	0.892673	1
SMSRO_SF026460	5.62147	2.07059	8.11384	12.762	9.4474	13.0322	6.13642	7.64916	0	SMSRO_SF026460	1.08633	3.45355	0.18872	1	SMSRO_SF026460	0.108922	3.45355	1	1
SMSRO_SF026480	0	2.07059	1.62277	2.83599	1.34963	1.30322	0	0	0	SMSRO_SF026480	0.612732	2.10667	0.713062	1	SMSRO_SF026480	2.58639	2.10667	0.514822	0.724285
SMSRO_SF026560	195.346	190.494	215.828	209.863	144.41	209.818	104.319	91.7899	120.752	SMSRO_SF026560	-0.093775	7.39754	0.743072	1	SMSRO_SF026560	0.932442	7.39754	0.00136503	0.0129887
SMSRO_SF026570	11.2429	0	0	2.83599	1.34963	7.8193	19.9434	17.2106	0	SMSRO_SF026570	0.0162797	3.34936	1	1	SMSRO_SF026570	-1.62737	3.34936	0.212843	0.424548
SMSRO_SF026630	1.40537	2.07059	8.11384	1.418	0	6.51608	3.06821	0	5.48871	SMSRO_SF026630	-0.506207	2.65501	0.717721	1	SMSRO_SF026630	0.492113	2.65501	1	1
SMSRO_SF026640	148.969	151.153	172.013	141.8	76.9288	204.605	44.489	42.0704	60.3758	SMSRO_SF026640	-0.156613	6.90741	0.672015	1	SMSRO_SF026640	1.69706	6.90741	1.68588e-05	0.000397995
SMSRO_SF026660	25.2966	0	47.0602	0	25.6429	113.38	6.13642	15.2983	444.585	SMSRO_SF026660	0.930955	6.18369	0.510331	1	SMSRO_SF026660	-2.66408	6.18369	0.0659852	0.197215
SMSRO_SF026720	53.4039	6.21177	35.7009	0	43.1881	0	10.7387	0	5.48871	SMSRO_SF026720	-1.13853	4.41367	0.396836	1	SMSRO_SF026720	2.48973	4.41367	0.0753685	0.21233
SMSRO_SF026770	230.48	269.177	248.283	151.726	159.256	145.96	110.456	32.5089	107.03	SMSRO_SF026770	-0.709124	7.36907	0.0444246	1	SMSRO_SF026770	1.58226	7.36907	1.92381e-05	0.000439323
SMSRO_SF026780	2.81073	6.21177	1.62277	0	0	0	1.5341	0	0	SMSRO_SF026780	-4.26554	2.17333	0.0349458	0.914361	SMSRO_SF026780	2.07956	2.17333	0.187399	0.38747
SMSRO_SF026810	1.40537	0	14.6049	0	6.74814	7.8193	0	0	0	SMSRO_SF026810	-0.141325	2.79485	1	1	SMSRO_SF026810	4.65126	2.79485	0.052308	0.16861
SMSRO_SF026840	2.81073	2.07059	0	1.418	0	0	0	0	0	SMSRO_SF026840	-1.51435	1.9829	0.663253	1	SMSRO_SF026840	3.06119	1.9829	0.291331	0.517219
SMSRO_SF026850	5.62147	0	1.62277	0	2.69926	0	0	1.91229	0	SMSRO_SF026850	-1.34398	2.2197	0.584762	1	SMSRO_SF026850	1.67509	2.2197	0.487912	0.705939
SMSRO_SF026860	0	0	1.62277	1.418	2.69926	0	0	0	0	SMSRO_SF026860	1.06611	1.97996	0.661838	1	SMSRO_SF026860	1.79357	1.97996	1	1
SMSRO_SF026870	2.81073	2.07059	3.24553	0	4.04888	0	0	0	0	SMSRO_SF026870	-0.927482	2.22129	0.775301	1	SMSRO_SF026870	3.72822	2.22129	0.0995542	0.253646
SMSRO_SF026890	30.9181	72.4707	43.8147	0	140.361	53.4319	23.0116	34.4212	30.1879	SMSRO_SF026890	0.402166	5.68207	0.646013	1	SMSRO_SF026890	0.741616	5.68207	0.405254	0.62566
SMSRO_SF026900	0	2.07059	0	2.83599	0	5.21287	0	0	2.74435	SMSRO_SF026900	1.91137	2.22222	0.335014	1	SMSRO_SF026900	-0.20017	2.22222	1	1
SMSRO_SF026910	5.62147	24.8471	6.49107	17.0159	0	41.7029	26.0798	17.2106	24.6992	SMSRO_SF026910	0.70006	4.40296	0.466003	1	SMSRO_SF026910	-0.904254	4.40296	0.358537	0.575945
SMSRO_SF027260	4.2161	0	3.24553	0	0	3.90965	1.5341	0	0	SMSRO_SF027260	-0.888031	2.27111	0.799545	1	SMSRO_SF027260	1.75557	2.27111	0.477397	0.692876
SMSRO_SF027280	2.81073	0	1.62277	0	2.69926	0	0	0	0	SMSRO_SF027280	-0.711184	2.04299	1	1	SMSRO_SF027280	3.0228	2.04299	0.307751	0.532011
SMSRO_SF027290	4.2161	12.4235	8.11384	0	12.1467	6.51608	6.13642	5.73687	0	SMSRO_SF027290	-0.358841	3.24839	0.745459	1	SMSRO_SF027290	0.881116	3.24839	0.474022	0.688513
SMSRO_SF027320	1.40537	0	0	1.418	1.34963	1.30322	3.06821	0	0	SMSRO_SF027320	1.08106	2.10345	0.657639	1	SMSRO_SF027320	-0.94279	2.10345	1	1
SMSRO_SF027330	2.81073	2.07059	1.62277	4.25399	6.74814	0	1.5341	0	0	SMSRO_SF027330	0.684494	2.46915	0.640414	1	SMSRO_SF027330	1.49921	2.46915	0.436385	0.652163
SMSRO_SF027350	8.4322	0	3.24553	1.418	10.797	9.12252	10.7387	5.73687	5.48871	SMSRO_SF027350	0.751573	3.26415	0.482075	1	SMSRO_SF027350	-0.817265	3.26415	0.411069	0.630161
SMSRO_SF027360	2.81073	6.21177	4.8683	2.83599	4.04888	1.30322	1.5341	0	0	SMSRO_SF027360	-0.686829	2.56665	0.50075	1	SMSRO_SF027360	2.44707	2.56665	0.0643716	0.193634
SMSRO_SF027370	0	0	1.62277	1.418	1.34963	0	0	0	0	SMSRO_SF027370	0.565476	1.9143	1	1	SMSRO_SF027370	1.79364	1.9143	1	1
SMSRO_SF027470	4.2161	0	1.62277	0	0	3.90965	0	0	0	SMSRO_SF027470	-0.576385	2.15979	1	1	SMSRO_SF027470	3.36013	2.15979	0.336184	0.553383
SMSRO_SF027480	0	2.07059	0	1.418	2.69926	2.60643	1.5341	0	0	SMSRO_SF027480	1.70242	2.16274	0.266377	1	SMSRO_SF027480	-0.128359	2.16274	1	1
SMSRO_SF027510	1.40537	2.07059	19.4732	1.418	18.8948	7.8193	4.60231	0	2.74435	SMSRO_SF027510	0.282091	3.33812	0.821446	1	SMSRO_SF027510	1.53328	3.33812	0.254178	0.477343
SMSRO_SF027540	0	2.07059	0	2.83599	1.34963	1.30322	1.5341	0	0	SMSRO_SF027540	1.41349	2.10614	0.418994	1	SMSRO_SF027540	-0.126041	2.10614	1	1
SMSRO_SF027550	4.2161	4.14118	1.62277	4.25399	1.34963	5.21287	0	3.82458	5.48871	SMSRO_SF027550	0.11747	2.69695	1	1	SMSRO_SF027550	0.258409	2.69695	1	1
SMSRO_SF027570	2.81073	2.07059	8.11384	2.83599	4.04888	10.4257	6.13642	1.91229	5.48871	SMSRO_SF027570	0.390563	3.04016	0.756741	1	SMSRO_SF027570	-0.0385433	3.04016	1	1
SMSRO_SF027580	1.40537	2.07059	3.24553	4.25399	6.74814	0	0	0	0	SMSRO_SF027580	0.668331	2.4233	0.827537	1	SMSRO_SF027580	3.44949	2.4233	0.166836	0.359709
SMSRO_SF027740	2.81073	0	0	0	2.69926	0	1.5341	0	0	SMSRO_SF027740	-0.173797	2.04246	1	1	SMSRO_SF027740	0.593722	2.04246	1	1
SMSRO_SF027750	0	2.07059	4.8683	0	4.04888	2.60643	0	0	0	SMSRO_SF027750	-0.00976122	2.27458	1	1	SMSRO_SF027750	3.47042	2.27458	0.18064	0.381097
SMSRO_SF027780	140.537	178.071	95.7433	192.847	597.885	125.109	98.1827	84.1407	8.23306	SMSRO_SF027780	1.14486	7.44758	0.0595803	1	SMSRO_SF027780	1.09184	7.44758	0.0727635	0.208334
SMSRO_SF027800	12.6483	8.28236	29.2098	0	24.2933	10.4257	0	0	0	SMSRO_SF027800	-0.526766	3.72663	0.617487	1	SMSRO_SF027800	6.24899	3.72663	0.000272633	0.0036845
SMSRO_SF027830	0	2.07059	0	2.83599	8.09777	1.30322	7.67052	7.64916	0	SMSRO_SF027830	2.48485	2.73012	0.11171	1	SMSRO_SF027830	-2.82726	2.73012	0.0815005	0.223171
SMSRO_SF027850	47.7825	45.553	77.8928	31.1959	95.8236	44.3094	16.8751	5.73687	10.9774	SMSRO_SF027850	-0.000588948	5.52979	1	1	SMSRO_SF027850	2.29917	5.52979	7.99141e-05	0.00131894
SMSRO_SF027860	35.1342	31.0589	34.0781	22.6879	68.831	54.7351	16.8751	17.2106	16.4661	SMSRO_SF027860	0.541335	5.21631	0.266392	1	SMSRO_SF027860	0.980204	5.21631	0.0733702	0.208334
SMSRO_SF028010	2.81073	2.07059	0	0	1.34963	0	0	0	0	SMSRO_SF028010	-1.52162	1.98239	0.661929	1	SMSRO_SF028010	3.06142	1.98239	0.289792	0.517219
SMSRO_SF028020	1.40537	2.07059	1.62277	2.83599	4.04888	0	1.5341	1.91229	5.48871	SMSRO_SF028020	0.407827	2.4368	0.755445	1	SMSRO_SF028020	-0.616772	2.4368	0.755445	0.905466
SMSRO_SF028040	1.40537	0	0	1.418	6.74814	0	0	0	0	SMSRO_SF028040	2.01874	2.15877	0.366353	1	SMSRO_SF028040	1.75087	2.15877	1	1
SMSRO_SF028050	1.40537	4.14118	4.8683	1.418	20.2444	3.90965	4.60231	1.91229	0	SMSRO_SF028050	1.28136	3.05947	0.309601	1	SMSRO_SF028050	0.456262	3.05947	0.825791	0.955397
SMSRO_SF028080	1.40537	2.07059	0	4.25399	2.69926	0	0	0	0	SMSRO_SF028080	0.925054	2.16362	0.538646	1	SMSRO_SF028080	2.57975	2.16362	0.530681	0.728798
SMSRO_SF028090	4.2161	6.21177	1.62277	9.92597	5.39851	5.21287	6.13642	3.82458	2.74435	SMSRO_SF028090	0.774359	3.07187	0.405098	1	SMSRO_SF028090	-0.182328	3.07187	1	1
SMSRO_SF028100	0	2.07059	6.49107	0	4.04888	0	0	0	0	SMSRO_SF028100	-0.969608	2.22405	0.67539	1	SMSRO_SF028100	3.76891	2.22405	0.157175	0.347688
SMSRO_SF028110	2.81073	2.07059	6.49107	4.25399	8.09777	10.4257	4.60231	1.91229	0	SMSRO_SF028110	0.954563	3.02742	0.362846	1	SMSRO_SF028110	0.579724	3.02742	0.791339	0.930547
SMSRO_SF028120	0	4.14118	6.49107	2.83599	2.69926	3.90965	0	1.91229	0	SMSRO_SF028120	-0.105776	2.52204	1	1	SMSRO_SF028120	2.05345	2.52204	0.187634	0.387528
SMSRO_SF028230	4.2161	0	1.62277	0	0	2.60643	0	0	0	SMSRO_SF028230	-1.07935	2.10265	0.75502	1	SMSRO_SF028230	3.37066	2.10265	0.317901	0.540103
SMSRO_SF028240	2.81073	0	3.24553	0	1.34963	0	1.5341	0	2.74435	SMSRO_SF028240	-1.87563	2.16936	0.434204	1	SMSRO_SF028240	0.625529	2.16936	1	1
SMSRO_SF028270	4.2161	8.28236	1.62277	4.25399	18.8948	6.51608	6.13642	0	5.48871	SMSRO_SF028270	1.08951	3.26489	0.265984	1	SMSRO_SF028270	0.225737	3.26489	0.848105	0.972765
SMSRO_SF028280	0	0	0	1.418	0	2.60643	1.5341	1.91229	0	SMSRO_SF028280	3.04519	2.04465	0.281245	1	SMSRO_SF028280	-2.74651	2.04465	0.52083	0.725755
SMSRO_SF028310	1.40537	0	0	2.83599	1.34963	0	0	0	0	SMSRO_SF028310	1.09311	1.97907	0.661512	1	SMSRO_SF028310	1.77238	1.97907	1	1
SMSRO_SF028320	2.81073	2.07059	1.62277	2.83599	1.34963	3.90965	1.5341	0	2.74435	SMSRO_SF028320	0.277165	2.42732	1	1	SMSRO_SF028320	0.663877	2.42732	0.706172	0.868133
SMSRO_SF028360	7.02683	12.4235	4.8683	1.418	13.4963	6.51608	9.20463	7.64916	8.23306	SMSRO_SF028360	-0.136878	3.45957	0.902	1	SMSRO_SF028360	-0.083486	3.45957	1	1
SMSRO_SF028400	1.40537	0	1.62277	2.83599	5.39851	5.21287	6.13642	0	2.74435	SMSRO_SF028400	1.87672	2.64228	0.129738	1	SMSRO_SF028400	-1.35928	2.64228	0.514961	0.724285
SMSRO_SF028450	35.1342	49.6942	34.0781	28.3599	76.9288	86.0123	38.3526	22.9475	38.4209	SMSRO_SF028450	0.696377	5.62631	0.145221	1	SMSRO_SF028450	0.246514	5.62631	0.619204	0.802512
SMSRO_SF028530	1.40537	4.14118	6.49107	4.25399	4.04888	3.90965	0	1.91229	0	SMSRO_SF028530	0.0513083	2.64814	1	1	SMSRO_SF028530	2.24321	2.64814	0.106847	0.266403
SMSRO_SF028560	236.102	289.883	220.696	158.815	170.053	158.992	95.1145	53.5441	101.541	SMSRO_SF028560	-0.610647	7.39779	0.0343303	0.914361	SMSRO_SF028560	1.5802	7.39779	3.02332e-07	1.28147e-05
SMSRO_SF028570	4.2161	2.07059	3.24553	1.418	0	2.60643	0	0	0	SMSRO_SF028570	-1.17111	2.27452	0.554687	1	SMSRO_SF028570	3.96808	2.27452	0.0797549	0.22131
SMSRO_SF028590	0	0	3.24553	0	1.34963	1.30322	0	0	0	SMSRO_SF028590	-0.250103	1.98091	1	1	SMSRO_SF028590	2.56778	1.98091	0.537063	0.731112
SMSRO_SF028600	2.81073	2.07059	16.2277	0	14.8459	6.51608	0	0	0	SMSRO_SF028600	0.0101923	3.06013	1	1	SMSRO_SF028600	5.03008	3.06013	0.0172664	0.07912
SMSRO_SF028620	1.40537	2.07059	0	0	1.34963	0	0	0	0	SMSRO_SF028620	-1.0242	1.91631	1	1	SMSRO_SF028620	2.57628	1.91631	0.520071	0.725755
SMSRO_SF028630	1.40537	4.14118	3.24553	4.25399	0	2.60643	0	0	0	SMSRO_SF028630	-0.289129	2.32957	1	1	SMSRO_SF028630	3.7612	2.32957	0.0876747	0.234933
SMSRO_SF028650	1.40537	2.07059	1.62277	1.418	4.04888	2.60643	0	0	0	SMSRO_SF028650	0.645788	2.27193	0.749933	1	SMSRO_SF028650	3.07477	2.27193	0.267696	0.494309
SMSRO_SF028670	11.2429	0	9.7366	0	9.4474	0	0	0	0	SMSRO_SF028670	-1.13177	2.79452	0.474083	1	SMSRO_SF028670	5.03799	2.79452	0.0333006	0.121538
SMSRO_SF028780	2.81073	6.21177	3.24553	2.83599	9.4474	7.8193	6.13642	3.82458	2.74435	SMSRO_SF028780	0.749875	3.07031	0.500346	1	SMSRO_SF028780	-0.170355	3.07031	1	1
SMSRO_SF028940	7.02683	16.5647	16.2277	4.25399	10.797	6.51608	0	0	2.74435	SMSRO_SF028940	-0.841827	3.38104	0.265709	1	SMSRO_SF028940	3.89379	3.38104	0.00172972	0.015413
SMSRO_SF029080	5.62147	0	9.7366	12.762	0	20.8515	0	0	60.3758	SMSRO_SF029080	1.07971	3.80211	0.508632	1	SMSRO_SF029080	-1.8723	3.80211	0.234508	0.449423
SMSRO_SF029130	2.81073	6.21177	1.62277	2.83599	8.09777	6.51608	7.67052	5.73687	2.74435	SMSRO_SF029130	0.760625	3.0432	0.471606	1	SMSRO_SF029130	-0.71589	3.0432	0.674337	0.842459
SMSRO_SF029590	8.4322	0	12.9821	2.83599	31.0414	11.7289	0	5.73687	2.74435	SMSRO_SF029590	1.03667	3.61833	0.317818	1	SMSRO_SF029590	1.3595	3.61833	0.368765	0.586314
SMSRO_SF029600	5.62147	12.4235	3.24553	25.5239	16.1955	9.12252	9.20463	0	2.74435	SMSRO_SF029600	1.27644	3.70852	0.121437	1	SMSRO_SF029600	0.644785	3.70852	0.606404	0.791423
SMSRO_SF029630	733.601	677.083	616.651	899.009	1561.52	634.666	421.879	386.282	246.992	SMSRO_SF029630	0.610025	9.43365	0.0352997	0.914361	SMSRO_SF029630	0.935097	9.43365	0.00152891	0.0140464
SMSRO_SF029830	11.2429	12.4235	9.7366	9.92597	21.594	9.12252	7.67052	11.4737	2.74435	SMSRO_SF029830	0.285398	3.83104	0.704497	1	SMSRO_SF029830	0.52378	3.83104	0.493353	0.709409
SMSRO_SF029850	57.62	57.9765	60.0424	46.7938	41.8385	32.5804	26.0798	32.5089	8.23306	SMSRO_SF029850	-0.535032	5.46818	0.196939	1	SMSRO_SF029850	1.32379	5.46818	0.00223333	0.0185118
SMSRO_SF029890	7.02683	10.353	14.6049	11.344	17.5452	22.1547	16.8751	17.2106	24.6992	SMSRO_SF029890	0.681997	4.23078	0.257356	1	SMSRO_SF029890	-0.847799	4.23078	0.17289	0.369347
SMSRO_SF029930	0	8.28236	0	0	0	0	67.5006	84.1407	24.6992	SMSRO_SF029930	-3.77266	4.49444	0.0916164	1	SMSRO_SF029930	-4.5254	4.49444	5.35232e-07	2.16998e-05
SMSRO_SF030680	7.02683	22.7765	9.7366	11.344	0	14.3354	0	0	0	SMSRO_SF030680	-0.584673	3.40362	0.558387	1	SMSRO_SF030680	5.87751	3.40362	0.000749262	0.00793962
SMSRO_SF030690	304.965	260.894	256.397	380.023	278.023	238.489	167.217	128.123	238.759	SMSRO_SF030690	0.122583	7.98877	0.67907	1	SMSRO_SF030690	0.635446	7.98877	0.035733	0.127423
SMSRO_SF030740	9.83756	10.353	8.11384	24.1059	17.5452	24.7611	9.20463	3.82458	8.23306	SMSRO_SF030740	1.21919	4.06169	0.0346034	0.914361	SMSRO_SF030740	0.391719	4.06169	0.753236	0.905145
SMSRO_SF030750	605.713	720.565	431.656	796.913	604.633	474.371	610.573	569.862	568.081	SMSRO_SF030750	0.094961	9.23183	0.700075	1	SMSRO_SF030750	0.0051686	9.23183	0.984001	1
SMSRO_SF030760	4.2161	6.21177	8.11384	11.344	12.1467	5.21287	4.60231	5.73687	5.48871	SMSRO_SF030760	0.624103	3.37536	0.420446	1	SMSRO_SF030760	0.219635	3.37536	1	1
SMSRO_SF030770	7.02683	16.5647	21.096	9.92597	14.8459	22.1547	0	0	8.23306	SMSRO_SF030770	0.0888498	3.86648	1	1	SMSRO_SF030770	2.68306	3.86648	0.00854853	0.0477336
SMSRO_SF030790	167.239	107.671	21.096	276.509	87.7258	114.683	19.9434	0	0	SMSRO_SF030790	0.691236	6.55205	0.354458	1	SMSRO_SF030790	3.70335	6.55205	1.95517e-05	0.000439323
SMSRO_SF030800	359.774	250.541	167.145	514.732	229.437	136.838	93.5804	55.4564	60.3758	SMSRO_SF030800	0.177909	7.73136	0.681974	1	SMSRO_SF030800	1.8798	7.73136	3.96537e-05	0.000795205
SMSRO_SF030810	36.5395	14.4941	43.8147	4.25399	40.4888	22.1547	3.06821	17.2106	0	SMSRO_SF030810	-0.506699	4.60475	0.542053	1	SMSRO_SF030810	2.15022	4.60475	0.0156479	0.0737633
SMSRO_SF030820	168.644	115.953	71.4018	188.593	116.068	58.6447	27.6139	43.9826	43.9097	SMSRO_SF030820	0.0244607	6.60081	0.95605	1	SMSRO_SF030820	1.63712	6.60081	0.000635396	0.0072257
SMSRO_SF030840	37.9449	14.4941	19.4732	107.768	32.3911	48.219	12.2728	36.3335	49.3984	SMSRO_SF030840	1.35883	5.4401	0.0219211	0.834345	SMSRO_SF030840	-0.384462	5.4401	0.505514	0.718038
SMSRO_SF030860	15.459	18.6353	12.9821	25.5239	8.09777	29.974	4.60231	3.82458	13.7218	SMSRO_SF030860	0.438372	4.19206	0.521943	1	SMSRO_SF030860	1.16848	4.19206	0.151294	0.342017
SMSRO_SF030870	545.282	693.648	468.98	701.908	610.032	487.403	668.869	546.915	617.479	SMSRO_SF030870	0.0772482	9.22024	0.73573	1	SMSRO_SF030870	-0.105258	9.22024	0.647783	0.828043
SMSRO_SF030880	4.2161	8.28236	6.49107	11.344	4.04888	7.8193	4.60231	9.56145	10.9774	SMSRO_SF030880	0.311997	3.39195	0.888678	1	SMSRO_SF030880	-0.368738	3.39195	0.747532	0.901194
SMSRO_SF030890	11.2429	20.7059	14.6049	7.08998	13.4963	14.3354	3.06821	1.91229	16.4661	SMSRO_SF030890	-0.384023	3.85316	0.572722	1	SMSRO_SF030890	1.24771	3.85316	0.140623	0.326196
SMSRO_SF030910	155.996	93.1766	27.587	280.763	91.7747	122.502	18.4093	0	5.48871	SMSRO_SF030910	0.834281	6.55403	0.189046	1	SMSRO_SF030910	3.41585	6.55403	3.74322e-06	0.000114444
SMSRO_SF030920	368.206	306.447	142.804	423.981	219.989	110.773	96.6486	87.9653	76.8419	SMSRO_SF030920	-0.11642	7.70155	0.79187	1	SMSRO_SF030920	1.63732	7.70155	0.000294115	0.00389025
SMSRO_SF030930	39.3503	8.28236	40.5692	9.92597	48.5866	26.0643	9.20463	13.386	0	SMSRO_SF030930	-0.0747746	4.70731	0.94494	1	SMSRO_SF030930	1.86873	4.70731	0.0230437	0.0946617
SMSRO_SF030940	175.671	111.812	86.0067	184.339	105.271	71.6769	18.4093	28.6843	79.5862	SMSRO_SF030940	-0.0523493	6.63875	0.921366	1	SMSRO_SF030940	1.61233	6.63875	0.00237526	0.0195148
SMSRO_SF030960	35.1342	47.6236	35.7009	83.6617	32.3911	63.8576	18.4093	24.8598	43.9097	SMSRO_SF030960	0.607955	5.53389	0.203448	1	SMSRO_SF030960	0.480252	5.53389	0.390399	0.60914
SMSRO_SF030980	25.2966	22.7765	12.9821	9.92597	8.09777	7.8193	4.60231	3.82458	8.23306	SMSRO_SF030980	-1.22632	3.88254	0.0436352	1	SMSRO_SF030980	1.90467	3.88254	0.00532284	0.0343578
SMSRO_SF030990	573.389	668.801	459.243	788.405	657.269	516.074	647.392	566.038	664.133	SMSRO_SF030990	0.206622	9.27317	0.35986	1	SMSRO_SF030990	-0.143086	9.27317	0.531397	0.728798
SMSRO_SF031000	5.62147	8.28236	3.24553	8.50797	5.39851	2.60643	4.60231	3.82458	5.48871	SMSRO_SF031000	-0.0328285	3.08154	1	1	SMSRO_SF031000	0.277645	3.08154	1	1
SMSRO_SF031010	12.6483	18.6353	19.4732	14.18	32.3911	19.5482	1.5341	3.82458	2.74435	SMSRO_SF031010	0.39178	4.15036	0.545845	1	SMSRO_SF031010	2.58014	4.15036	0.0021891	0.0183079
SMSRO_SF031020	345.72	395.483	376.482	330.393	294.219	401.391	233.184	187.404	362.255	SMSRO_SF031020	-0.122057	8.35896	0.649089	1	SMSRO_SF031020	0.524192	8.35896	0.0590595	0.182361
SMSRO_SF031030	349.936	283.671	188.241	484.954	224.038	95.1348	99.7168	118.562	90.5637	SMSRO_SF031030	-0.0331174	7.77704	0.946502	1	SMSRO_SF031030	1.40804	7.77704	0.00206572	0.0176724
SMSRO_SF031040	155.996	169.788	165.522	198.519	156.557	204.605	79.7734	43.9826	65.8645	SMSRO_SF031040	0.189059	7.15295	0.527971	1	SMSRO_SF031040	1.36188	7.15295	1.93595e-05	0.000439323
SMSRO_SF031070	12.6483	24.8471	32.4553	34.0319	20.2444	3.90965	104.319	198.878	27.4435	SMSRO_SF031070	-0.261914	5.73732	0.735994	1	SMSRO_SF031070	-2.24587	5.73732	0.00165865	0.0150897
SMSRO_SF031080	185.508	126.306	89.2522	167.323	99.8725	58.6447	19.9434	47.8072	76.8419	SMSRO_SF031080	-0.3034	6.65185	0.529093	1	SMSRO_SF031080	1.50895	6.65185	0.00304088	0.0232428
SMSRO_SF031090	29.5127	18.6353	34.0781	24.1059	25.6429	28.6708	15.341	9.56145	21.9548	SMSRO_SF031090	-0.0831672	4.73445	0.907051	1	SMSRO_SF031090	0.859354	4.73445	0.116749	0.284915
SMSRO_SF031100	44.9717	28.9883	25.9643	86.4977	31.0414	53.4319	19.9434	21.0352	46.654	SMSRO_SF031100	0.759215	5.44085	0.13436	1	SMSRO_SF031100	0.246298	5.44085	0.70506	0.867373
SMSRO_SFP00030_1	1.40537	0	1.62277	0	1.34963	2.60643	0	0	0	SMSRO_SFP00030_1	0.26508	2.04183	1	1	SMSRO_SFP00030_1	2.55169	2.04183	0.522584	0.726761
SMSRO_SFP00060_1	711.115	629.459	493.321	537.42	438.629	415.726	452.561	483.809	447.33	SMSRO_SFP00060_1	-0.398807	9.00967	0.074888	1	SMSRO_SFP00060_1	0.406244	9.00967	0.0716723	0.207239
SMSRO_SFP00060_2	701.278	627.389	459.243	596.976	471.02	444.397	421.879	413.054	450.074	SMSRO_SFP00060_2	-0.242142	9.00252	0.297027	1	SMSRO_SFP00060_2	0.477925	9.00252	0.0417498	0.142687
SMSRO_SFP00070_2	0	0	0	5.67198	0	1.30322	1.5341	3.82458	0	SMSRO_SFP00070_2	3.73365	2.22237	0.125084	1	SMSRO_SFP00070_2	-3.2468	2.22237	0.3174	0.540103
SMSRO_SFP00100_1	33.7288	20.7059	30.8326	18.4339	18.8948	23.4579	16.8751	15.2983	16.4661	SMSRO_SFP00100_1	-0.500648	4.65158	0.286943	1	SMSRO_SFP00100_1	0.818607	4.65158	0.117532	0.285613
SMSRO_SFP00100_2	15.459	35.2	25.9643	12.762	18.8948	28.6708	19.9434	26.772	21.9548	SMSRO_SFP00100_2	-0.310363	4.68931	0.568663	1	SMSRO_SFP00100_2	0.133183	4.68931	0.831311	0.960194
SMSRO_SFP00110_1	5.62147	8.28236	16.2277	12.762	26.9926	28.6708	1.5341	0	13.7218	SMSRO_SFP00110_1	1.17419	4.03195	0.120035	1	SMSRO_SFP00110_1	1.17683	4.03195	0.325668	0.545706
SMSRO_SFP00110_2	21.0805	2.07059	8.11384	12.762	12.1467	24.7611	3.06821	1.91229	13.7218	SMSRO_SFP00110_2	0.608386	3.88543	0.44227	1	SMSRO_SFP00110_2	0.912089	3.88543	0.456824	0.6735
SMSRO_SFP00140_1	23.8912	41.4118	22.7187	24.1059	29.6918	23.4579	30.6821	28.6843	30.1879	SMSRO_SFP00140_1	-0.162153	4.96584	0.720479	1	SMSRO_SFP00140_1	-0.0498379	4.96584	1	1
SMSRO_SFP00140_2	35.1342	20.7059	22.7187	31.1959	24.2933	26.0643	36.8185	40.1581	21.9548	SMSRO_SFP00140_2	0.0326705	5.00946	0.952085	1	SMSRO_SFP00140_2	-0.338557	5.00946	0.518105	0.725755
SMSRO_SFP00150_1	297.938	217.412	199.6	253.821	179.501	199.392	197.899	267.72	230.526	SMSRO_SFP00150_1	-0.180294	7.84693	0.52566	1	SMSRO_SFP00150_1	0.0438326	7.84693	0.892586	1
SMSRO_SFP00150_2	306.37	221.553	209.337	216.953	178.151	245.005	188.695	256.247	219.548	SMSRO_SFP00150_2	-0.20703	7.84641	0.456236	1	SMSRO_SFP00150_2	0.155398	7.84641	0.583053	0.770655
SMSRO_SFP00160_1	557.93	511.436	457.62	618.246	460.223	274.979	828.416	808.898	370.488	SMSRO_SFP00160_1	-0.174867	9.09419	0.587693	1	SMSRO_SFP00160_1	-0.399057	9.09419	0.215763	0.426848
SMSRO_SFP00160_2	560.741	552.848	478.716	632.426	498.013	276.282	911.258	868.179	307.368	SMSRO_SFP00160_2	-0.179145	9.15149	0.615583	1	SMSRO_SFP00160_2	-0.394556	9.15149	0.268287	0.494912
SMSRO_SFP00190_1	28.1073	20.7059	21.096	19.8519	24.2933	22.1547	30.6821	22.9475	21.9548	SMSRO_SFP00190_1	-0.0875426	4.74814	0.887731	1	SMSRO_SFP00190_1	-0.120913	4.74814	0.815246	0.949677
SMSRO_SFP00190_2	40.7556	28.9883	24.3415	42.5399	28.3422	10.4257	24.5457	19.1229	32.9322	SMSRO_SFP00190_2	-0.222664	4.96157	0.710406	1	SMSRO_SFP00190_2	0.321075	4.96157	0.613705	0.798159
SMSRO_SFP00200_1	258.587	254.683	196.355	252.403	206.493	201.999	191.763	229.475	230.526	SMSRO_SFP00200_1	-0.102664	7.83152	0.700021	1	SMSRO_SFP00200_1	0.126305	7.83152	0.642439	0.825171
SMSRO_SFP00200_2	272.641	207.059	189.864	229.715	215.94	235.882	187.161	254.334	211.315	SMSRO_SFP00200_2	0.0220989	7.82038	0.931184	1	SMSRO_SFP00200_2	0.0414357	7.82038	0.892161	1
SMSRO_SFP00210_1	570.579	567.342	392.71	710.416	530.404	237.185	836.087	896.864	326.578	SMSRO_SFP00210_1	-0.0507536	9.1463	0.896907	1	SMSRO_SFP00210_1	-0.431746	9.1463	0.259136	0.483697
SMSRO_SFP00210_2	566.363	470.024	395.955	625.336	484.516	260.643	837.621	849.056	356.766	SMSRO_SFP00210_2	-0.0647988	9.08203	0.854224	1	SMSRO_SFP00210_2	-0.51591	9.08203	0.133428	0.313404
SMSRO_SFP00240_1	0	2.07059	1.62277	0	0	1.30322	87.4439	74.5793	85.075	SMSRO_SFP00240_1	-1.02937	4.85173	1	1	SMSRO_SFP00240_1	-5.94714	4.85173	1.08441e-15	3.3707e-13
SMSRO_SFP00240_2	0	0	0	0	0	0	82.8416	68.8424	71.3532	SMSRO_SFP00240_2	0	4.6961	1	1	SMSRO_SFP00240_2	-8.38328	4.6961	5.56267e-17	2.07488e-14
SMSRO_SFP00260_1	0	0	0	0	0	0	49.0913	28.6843	49.3984	SMSRO_SFP00260_1	0	3.97655	1	1	SMSRO_SFP00260_1	-7.56892	3.97655	1.02131e-10	1.05819e-08
SMSRO_SFP00260_2	0	0	0	0	0	0	47.5572	36.3335	52.1427	SMSRO_SFP00260_2	0	4.05201	1	1	SMSRO_SFP00260_2	-7.66369	4.05201	1.34287e-11	1.78889e-09
SMSRO_SFP00270_1	5.62147	12.4235	9.7366	5.67198	12.1467	6.51608	44.489	42.0704	43.9097	SMSRO_SFP00270_1	-0.142298	4.47948	0.892139	1	SMSRO_SFP00270_1	-2.2469	4.47948	4.97307e-05	0.000966122
SMSRO_SFP00270_2	11.2429	6.21177	29.2098	9.92597	9.4474	14.3354	30.6821	38.2458	41.1653	SMSRO_SFP00270_2	-0.480571	4.55599	0.474121	1	SMSRO_SFP00270_2	-1.19526	4.55599	0.0372561	0.130852
SMSRO_SFP00280_1	9.83756	8.28236	11.3594	5.67198	12.1467	14.3354	128.865	145.334	107.03	SMSRO_SFP00280_1	0.121322	5.65252	1	1	SMSRO_SFP00280_1	-3.65635	5.65252	2.03954e-15	5.43392e-13
SMSRO_SFP00280_2	8.4322	8.28236	12.9821	2.83599	2.69926	0	99.7168	131.948	131.729	SMSRO_SFP00280_2	-2.34116	5.47395	0.00310466	0.340599	SMSRO_SFP00280_2	-3.57267	5.47395	4.65284e-14	9.64171e-12
SMSRO_SFP00290_1	21.0805	20.7059	35.7009	19.8519	14.8459	20.8515	2858.04	2841.66	3166.98	SMSRO_SFP00290_1	-0.482096	9.96272	0.244203	1	SMSRO_SFP00290_1	-6.81926	9.96272	5.107e-124	9.52456e-121
SMSRO_SFP00290_2	12.6483	14.4941	16.2277	19.8519	8.09777	35.1868	2782.87	2790.03	2977.62	SMSRO_SFP00290_2	0.551423	9.90677	0.227955	1	SMSRO_SFP00290_2	-7.60805	9.90677	2.99554e-117	2.79334e-114
SMSRO_SFP00300_1	0	0	0	0	0	0	39.8867	34.4212	79.5862	SMSRO_SFP00300_1	0	4.14978	1	1	SMSRO_SFP00300_1	-7.82505	4.14978	8.87711e-11	1.03474e-08
SMSRO_SFP00300_2	0	0	0	0	1.34963	0	49.0913	28.6843	30.1879	SMSRO_SFP00300_2	1.77548	3.84381	1	1	SMSRO_SFP00300_2	-7.35348	3.84381	1.06103e-09	9.42298e-08
SMSRO_SFP00330_1	2.81073	4.14118	0	7.08998	18.8948	16.9418	0	1.91229	0	SMSRO_SFP00330_1	2.58662	3.26888	0.00749008	0.498893	SMSRO_SFP00330_1	1.48881	3.26888	0.425793	0.64352
SMSRO_SFP00330_2	2.81073	10.353	0	4.25399	24.2933	9.12252	0	0	0	SMSRO_SFP00330_2	1.55588	3.22555	0.195339	1	SMSRO_SFP00330_2	4.28954	3.22555	0.0532535	0.169774
SMSRO_SFP00340_1	53.4039	55.9059	61.6651	45.3759	62.0829	93.8316	61.3642	34.4212	63.1201	SMSRO_SFP00340_1	0.237939	5.9658	0.552629	1	SMSRO_SFP00340_1	0.110568	5.9658	0.84488	0.971077
SMSRO_SFP00340_2	67.4576	45.553	55.1741	48.2118	33.7407	108.167	46.0231	43.9826	41.1653	SMSRO_SFP00340_2	0.171686	5.86457	0.724237	1	SMSRO_SFP00340_2	0.359841	5.86457	0.470585	0.686831
SMSRO_SFP00350_1	410.367	329.224	306.703	285.017	263.177	327.107	234.718	160.632	225.037	SMSRO_SFP00350_1	-0.25896	8.16114	0.306738	1	SMSRO_SFP00350_1	0.756054	8.16114	0.00359083	0.0263658
SMSRO_SFP00350_2	379.449	374.777	381.35	317.631	242.933	346.656	248.525	118.562	285.413	SMSRO_SFP00350_2	-0.323736	8.24299	0.278105	1	SMSRO_SFP00350_2	0.805133	8.24299	0.00872656	0.048333
SMSRO_SFP00370_1	0	2.07059	3.24553	1.418	4.04888	0	0	5.73687	0	SMSRO_SFP00370_1	0.077815	2.33461	1	1	SMSRO_SFP00370_1	-0.174371	2.33461	1	1
SMSRO_SFP00370_2	1.40537	2.07059	1.62277	0	1.34963	1.30322	4.60231	0	0	SMSRO_SFP00370_2	-0.772243	2.22252	1	1	SMSRO_SFP00370_2	-0.12307	2.22252	1	1
SMSRO_SFP00380_1	64.6469	76.6118	100.612	46.7938	49.9362	63.8576	84.3757	61.1932	82.3306	SMSRO_SFP00380_1	-0.5858	6.18692	0.0978143	1	SMSRO_SFP00380_1	0.0852017	6.18692	0.822475	0.952152
SMSRO_SFP00380_2	74.4844	66.2589	89.2522	55.3018	68.831	71.6769	98.1827	63.1055	98.7967	SMSRO_SFP00380_2	-0.234059	6.30593	0.507278	1	SMSRO_SFP00380_2	-0.169569	6.30593	0.612162	0.797786
SMSRO_SFP00390_1	1232.51	1167.81	1161.9	1100.36	1029.77	1079.06	1188.93	826.109	1116.95	SMSRO_SFP00390_1	-0.1508	10.1081	0.43961	1	SMSRO_SFP00390_1	0.185948	10.1081	0.343846	0.561284
SMSRO_SFP00390_2	1323.86	1157.46	1228.43	1175.52	1068.91	1188.53	1139.84	887.302	1092.25	SMSRO_SFP00390_2	-0.112525	10.1595	0.551979	1	SMSRO_SFP00390_2	0.250746	10.1595	0.187028	0.387133
SMSRO_SFP00400_1	49.1878	43.4824	53.5513	35.4499	29.6918	36.4901	61.3642	128.123	76.8419	SMSRO_SFP00400_1	-0.526362	5.89022	0.206821	1	SMSRO_SFP00400_1	-0.857038	5.89022	0.0320427	0.118571
SMSRO_SFP00400_2	32.3234	33.1294	32.4553	39.7039	35.0903	32.5804	79.7734	124.299	54.8871	SMSRO_SFP00400_2	0.132078	5.75922	0.801091	1	SMSRO_SFP00400_2	-1.41115	5.75922	0.000722878	0.00788402
SMSRO_SFP00420_1	66.0522	68.3295	53.5513	215.535	41.8385	46.9158	30.6821	30.5966	38.4209	SMSRO_SFP00420_1	0.692209	6.12695	0.212654	1	SMSRO_SFP00420_1	0.917747	6.12695	0.124601	0.297542
SMSRO_SFP00420_2	80.1059	78.6824	77.8928	194.265	45.8873	70.3737	29.148	19.1229	38.4209	SMSRO_SFP00420_2	0.388634	6.22222	0.424257	1	SMSRO_SFP00420_2	1.46106	6.22222	0.00679038	0.04073
SMSRO_SFP00430_1	87.1327	128.377	113.594	73.7358	85.0266	138.141	204.036	143.422	282.668	SMSRO_SFP00430_1	-0.140606	7.1399	0.696191	1	SMSRO_SFP00430_1	-0.933693	7.1399	0.008879	0.0488476
SMSRO_SFP00430_2	70.2683	126.306	137.935	82.2437	106.621	158.992	191.763	151.071	260.714	SMSRO_SFP00430_2	0.0642659	7.17694	0.874823	1	SMSRO_SFP00430_2	-0.849695	7.17694	0.0209277	0.0888221
SMSRO_SFP00440_1	22.4859	16.5647	17.8504	21.2699	18.8948	31.2772	29.148	11.4737	5.48871	SMSRO_SFP00440_1	0.317696	4.54526	0.628809	1	SMSRO_SFP00440_1	0.222859	4.54526	0.737518	0.893744
SMSRO_SFP00440_2	16.8644	12.4235	21.096	18.4339	14.8459	22.1547	19.9434	11.4737	10.9774	SMSRO_SFP00440_2	0.123213	4.32698	0.875096	1	SMSRO_SFP00440_2	0.215567	4.32698	0.765186	0.913034
SMSRO_SFP00460_1	5.62147	0	9.7366	4.25399	0	0	3.06821	0	0	SMSRO_SFP00460_1	-1.78759	2.56352	0.321445	1	SMSRO_SFP00460_1	1.94699	2.56352	0.249751	0.470966
SMSRO_SFP00470_1	542.471	594.259	421.919	554.436	327.96	302.346	474.038	583.248	329.322	SMSRO_SFP00470_1	-0.395503	8.85211	0.16626	1	SMSRO_SFP00470_1	0.163521	8.85211	0.562555	0.752089
SMSRO_SFP00470_2	500.31	573.554	404.069	561.526	311.764	334.927	506.254	619.582	329.322	SMSRO_SFP00470_2	-0.290142	8.85603	0.319596	1	SMSRO_SFP00470_2	0.0167324	8.85603	0.950422	1
soj_1	590.254	606.683	563.1	545.928	515.558	324.501	584.494	558.388	653.156	soj_1	-0.344994	9.10786	0.134199	1	soj_1	-0.0277502	9.10786	0.906371	1
soj_2	47.7825	37.2706	48.683	55.3018	58.034	31.2772	73.637	131.948	104.285	soj_2	0.10232	6.07601	0.814829	1	soj_2	-1.19489	6.07601	0.00263617	0.0205521
soj_3	1184.72	1644.05	1045.06	1196.79	476.419	460.035	118.126	152.983	52.1427	soj_3	-0.860441	9.46689	0.0187123	0.830572	soj_3	3.56215	9.46689	2.54956e-18	1.58498e-15
sojA_1	26.702	12.4235	22.7187	34.0319	16.1955	10.4257	18.4093	55.4564	21.9548	sojA_1	-0.0535965	4.76943	1	1	sojA_1	-0.61076	4.76943	0.344595	0.561284
sojA_2	19.6751	24.8471	14.6049	39.7039	14.8459	11.7289	15.341	36.3335	8.23306	sojA_2	0.1663	4.58086	0.826868	1	sojA_2	-0.0534214	4.58086	1	1
sojB_1	237.507	159.435	133.067	194.265	182.2	142.051	253.127	137.685	148.195	sojB_1	-0.0364418	7.49287	0.928829	1	sojB_1	-0.0302253	7.49287	0.940043	1
sojB_2	202.373	176	139.558	195.683	176.801	175.934	262.332	122.386	150.939	sojB_2	0.0810339	7.50555	0.805672	1	sojB_2	-0.0584701	7.50555	0.88763	1
spiA	614.145	579.765	475.471	527.494	349.554	302.346	302.219	514.406	271.691	spiA	-0.501846	8.78444	0.0789262	1	spiA	0.613934	8.78444	0.0329524	0.120686
spiB	53350.5	62223.3	48342.2	59358.7	63016.8	62743.4	95343	87814.2	89641.6	spiB	0.175528	16.0763	0.274488	1	spiB	-0.734918	16.0763	5.28503e-06	0.000149342
spiC	26.702	16.5647	14.6049	36.8679	21.594	14.3354	18.4093	15.2983	13.7218	spiC	0.306	4.54965	0.616944	1	spiC	0.280926	4.54965	0.665048	0.838617
spo0C	1347.75	1436.99	1161.9	1545.61	1395.52	1301.91	1314.73	967.618	1245.94	spo0C	0.104803	10.3503	0.597015	1	spo0C	0.161209	10.3503	0.417674	0.635368
spoIIIE	1752.49	1559.15	1684.43	1517.26	1662.74	1643.36	1618.48	1612.06	1674.06	spoIIIE	-0.0512294	10.6788	0.767138	1	spoIIIE	0.0275279	10.6788	0.877144	0.993847
ssb_1	431.447	362.353	420.297	513.314	511.509	323.198	503.186	646.354	675.111	ssb_1	0.148636	8.93624	0.542845	1	ssb_1	-0.582854	8.93624	0.0169017	0.0776395
ssb_2	0	6.21177	6.49107	0	9.4474	1.30322	0	0	0	ssb_2	-0.190764	2.56543	1	1	ssb_2	4.28073	2.56543	0.084163	0.226596
ssb_3	0	4.14118	3.24553	1.418	6.74814	5.21287	0	0	0	ssb_3	0.914331	2.51471	0.55347	1	ssb_3	3.49143	2.51471	0.165891	0.358501
ssb_4	1.40537	0	1.62277	2.83599	6.74814	1.30322	0	0	0	ssb_4	1.57917	2.32011	0.269057	1	ssb_4	2.55042	2.32011	0.524519	0.727848
ssb_5	2.81073	6.21177	8.11384	0	8.09777	6.51608	0	0	0	ssb_5	-0.192298	2.79967	1	1	ssb_5	4.71056	2.79967	0.0187343	0.0830683
ssb_6	5.62147	2.07059	4.8683	4.25399	2.69926	0	0	0	0	ssb_6	-0.875773	2.47217	0.65518	1	ssb_6	4.34699	2.47217	0.030129	0.113516
ssb_7	0	0	0	0	1.34963	0	3.06821	1.91229	5.48871	ssb_7	1.77545	2.11786	1	1	ssb_7	-3.97538	2.11786	0.0820621	0.224079
steT_1	237.507	246.4	303.457	268.001	222.689	293.224	302.219	315.528	304.623	steT_1	-0.00638537	8.12961	0.990759	1	steT_1	-0.227922	8.12961	0.347856	0.564623
steT_2	1402.56	1668.9	1195.98	1934.15	1110.74	1318.86	1534.1	1133.99	1133.42	steT_2	0.0326405	10.4356	0.893378	1	steT_2	0.164564	10.4356	0.490099	0.707457
steT_3	85.7274	47.6236	81.1384	75.1538	82.3273	91.2252	75.1711	84.1407	76.8419	steT_3	0.19897	6.34398	0.554004	1	steT_3	-0.123501	6.34398	0.706609	0.868133
stp	213.616	151.153	173.636	232.551	244.283	178.541	300.684	244.773	282.668	stp	0.277122	7.83061	0.296094	1	stp	-0.61543	7.83061	0.0220779	0.0912976
stxA_1	292.316	167.718	111.971	277.927	78.2784	147.263	171.82	3.82458	205.826	stxA_1	-0.185448	7.36906	0.808368	1	stxA_1	0.58842	7.36906	0.434154	0.650882
stxA_2	267.02	302.306	223.942	319.049	267.226	315.378	343.639	351.861	444.585	stxA_2	0.187151	8.31037	0.447411	1	stxA_2	-0.520134	8.31037	0.0322287	0.118922
stxA_3	302.154	147.012	113.594	282.181	63.4325	134.231	184.093	3.82458	285.413	stxA_3	-0.231493	7.4199	0.773336	1	stxA_3	0.254986	7.4199	0.754674	0.90538
stxA_4	26.702	176	79.5156	296.361	222.689	122.502	150.342	581.336	0	stxA_4	1.18789	7.55172	0.196686	1	stxA_4	-1.37962	7.55172	0.1366	0.318846
sufB	586.038	732.989	743.227	636.68	558.746	781.93	1029.38	548.827	683.344	sufB	-0.0594278	9.45824	0.808219	1	sufB	-0.137291	9.45824	0.58266	0.770655
sufD	274.046	269.177	308.326	282.181	249.681	340.14	512.391	336.563	521.427	sufD	0.0340385	8.43519	0.904088	1	sufD	-0.683855	8.43519	0.0067877	0.04073
tadA_1	53.4039	26.9177	22.7187	39.7039	36.44	59.948	33.7503	17.2106	24.6992	tadA_1	0.383006	5.28675	0.433545	1	tadA_1	0.445232	5.28675	0.411179	0.630161
tadA_2	262.804	215.341	201.223	208.445	226.737	282.798	455.629	441.739	480.262	tadA_2	0.077717	8.27816	0.758401	1	tadA_2	-1.01536	8.27816	2.995e-05	0.000634736
tcyP	435.664	352	355.386	418.309	345.505	333.623	386.594	422.616	397.931	tcyP	-0.0616182	8.59328	0.789924	1	tcyP	-0.0760745	8.59328	0.7366	0.893556
tdcB	2109.45	2095.44	2129.07	1805.11	1873.28	1467.42	1462	1239.16	1451.76	tdcB	-0.299833	10.7653	0.0979827	1	tdcB	0.609192	10.7653	0.00086084	0.00891926
tdk	122.267	157.365	120.085	100.678	153.858	122.502	168.751	193.141	186.616	tdk	-0.077656	7.22645	0.80141	1	tdk	-0.459507	7.22645	0.120508	0.289997
thiI	259.993	252.612	249.906	243.895	201.095	254.127	263.866	240.948	315.601	thiI	-0.125416	8.00197	0.617884	1	thiI	-0.0997454	8.00197	0.694524	0.858277
thiN	598.686	648.095	668.58	633.844	599.235	650.305	489.379	363.335	315.601	thiN	-0.0237984	9.11914	0.91493	1	thiN	0.703803	9.11914	0.00134411	0.0128552
thrS	598.686	631.53	697.79	595.558	574.941	718.072	908.19	682.687	902.892	thrS	-0.0293451	9.4591	0.887651	1	thrS	-0.370621	9.4591	0.067762	0.199646
thyA2	220.643	202.918	157.408	250.985	198.395	221.547	254.661	290.668	282.668	thyA2	0.206555	7.86978	0.431376	1	thyA2	-0.508281	7.86978	0.0490859	0.160324
tig	215.021	244.33	162.277	248.149	197.046	183.754	286.877	537.353	359.51	tig	0.018784	8.08999	0.962134	1	tig	-0.930393	8.08999	0.00160552	0.0146779
tilS	25.2966	12.4235	21.096	25.5239	22.9437	11.7289	26.0798	19.1229	10.9774	tilS	0.00491378	4.53012	1	1	tilS	0.0415314	4.53012	1	1
tkt_1	9629.57	11183.3	10312.7	10050.8	10903.6	13273.3	12004.4	10226.9	10637.1	tkt_1	0.137206	13.4143	0.420819	1	tkt_1	-0.078841	13.4143	0.644397	0.826094
tkt_2	3024.35	3279.82	2873.92	3026	3202.67	3242.4	3115.77	3564.51	2906.27	tkt_2	0.0456126	11.6168	0.793919	1	tkt_2	-0.0635163	11.6168	0.717071	0.87521
tlyA	51.9986	68.3295	64.9107	68.0638	67.4814	61.2512	85.9098	84.1407	82.3306	tlyA	0.0945774	6.19695	0.832607	1	tlyA	-0.454796	6.19695	0.192689	0.394474
tmk	711.115	701.93	710.772	711.834	614.081	422.242	659.665	569.862	463.796	tmk	-0.28145	9.28057	0.219058	1	tmk	0.322143	9.28057	0.159354	0.351294
topA	456.744	532.142	580.951	496.298	592.487	548.654	773.189	663.564	688.833	topA	0.0621383	9.21768	0.76356	1	topA	-0.439591	9.21768	0.0291343	0.110901
tpiA	823.545	902.777	838.971	913.189	870.51	656.821	1066.2	1078.53	691.577	tpiA	-0.0716829	9.77265	0.745537	1	tpiA	-0.149318	9.77265	0.505322	0.718038
tpx_1	293.722	364.424	301.835	496.298	275.324	191.573	365.117	422.616	175.639	tpx_1	0.00519746	8.3415	0.994959	1	tpx_1	-0.013094	8.3415	0.981751	1
tpx_2	607.118	519.718	366.745	840.871	622.178	639.879	630.517	946.583	601.013	tpx_2	0.49256	9.33304	0.0472664	1	tpx_2	-0.54482	9.33304	0.0291578	0.110901
treA	22.4859	10.353	17.8504	11.344	18.8948	29.974	12.2728	17.2106	19.2105	treA	0.224067	4.40452	0.723035	1	treA	0.112393	4.40452	0.927561	1
trmB	99.781	91.106	82.7611	107.768	80.9777	61.2512	121.194	174.018	107.03	trmB	-0.133917	6.72301	0.727089	1	trmB	-0.558712	6.72301	0.100323	0.255256
trmD	840.409	979.389	877.917	928.787	839.469	1030.84	902.053	847.144	944.058	trmD	0.0544801	9.83473	0.774754	1	trmD	0.00207778	9.83473	0.994825	1
trmFO_1	536.85	449.318	561.477	433.907	373.847	480.887	555.346	436.002	463.796	trmFO_1	-0.265716	8.90728	0.232447	1	trmFO_1	0.0880856	8.90728	0.691259	0.85775
trmFO_2	1176.29	1238.21	1126.2	1123.05	1079.7	1372.29	1432.85	1325.22	1520.37	trmFO_2	0.0144612	10.3093	0.942197	1	trmFO_2	-0.272666	10.3093	0.146925	0.336629
trmK	47.7825	39.3412	47.0602	63.8098	67.4814	67.7673	105.853	130.036	107.03	trmK	0.559518	6.27969	0.105249	1	trmK	-1.34257	6.27969	6.11324e-05	0.00107558
trpS	143.347	128.377	84.3839	133.292	95.8236	87.3155	99.7168	210.352	148.195	trpS	-0.171943	7.0019	0.649505	1	trpS	-0.358815	7.0019	0.322043	0.542655
truA	94.1595	84.8942	110.348	77.9897	74.2295	74.2833	190.229	143.422	145.451	truA	-0.35653	6.82126	0.250245	1	truA	-0.729733	6.82126	0.0156623	0.0737633
truB	151.78	126.306	136.312	144.636	116.068	177.237	227.047	208.44	219.548	truB	0.0765958	7.41107	0.79471	1	truB	-0.6565	7.41107	0.017649	0.0804069
trxA	32.3234	64.1883	37.3236	43.9579	49.9362	53.4319	65.9665	72.667	153.684	trxA	0.157904	6.02197	0.750031	1	trxA	-1.11878	6.02197	0.0110411	0.0573255
trxB	425.826	401.695	454.375	372.933	417.035	396.178	478.641	531.616	472.029	trxB	-0.112715	8.78751	0.589693	1	trxB	-0.209252	8.78751	0.31765	0.540103
tsaB	106.808	122.165	79.5156	95.0057	143.061	135.535	118.126	137.685	161.917	tsaB	0.281596	6.96525	0.378303	1	tsaB	-0.431914	6.96525	0.178648	0.378645
tsaC	505.932	424.471	415.428	511.896	385.994	346.656	569.153	445.563	375.976	tsaC	-0.114803	8.80033	0.641364	1	tsaC	-0.0517816	8.80033	0.8426	0.97003
tsaD	647.874	646.024	697.79	536.002	554.697	665.944	836.087	581.336	968.757	tsaD	-0.180962	9.418	0.409318	1	tsaD	-0.257704	9.418	0.238235	0.454303
tsaE	140.537	159.435	128.199	147.472	126.865	113.38	67.5006	65.0178	38.4209	tsaE	-0.141098	6.8308	0.657612	1	tsaE	1.28912	6.8308	7.79246e-05	0.00130927
tsf	4930.03	5238.59	4816.37	5484.81	5893.83	3310.17	4295.49	2587.33	2546.76	tsf	-0.0287986	12.0865	0.907322	1	tsf	0.667127	12.0865	0.00703115	0.0412854
tuf	4095.24	4756.15	4022.84	4381.61	4896.45	4198.96	7188.81	8207.54	6677.01	tuf	0.0663044	12.3942	0.705347	1	tuf	-0.778291	12.3942	9.22957e-06	0.000242439
tyrS	1344.94	1455.63	1272.25	1203.88	1256.5	1291.49	1414.44	1539.39	1202.03	tyrS	-0.11785	10.3819	0.52697	1	tyrS	-0.031208	10.3819	0.874195	0.992315
udk	243.128	250.541	225.565	211.281	190.298	234.579	286.877	284.931	345.789	udk	-0.175887	7.99423	0.483927	1	udk	-0.347103	7.99423	0.157552	0.347733
ulaA	57.62	68.3295	79.5156	41.1219	48.5866	63.8576	26.0798	21.0352	8.23306	ulaA	-0.414285	5.64806	0.30092	1	ulaA	1.80378	5.64806	3.91023e-05	0.000792672
ung	111.024	144.941	100.612	114.858	112.019	56.0383	110.456	99.439	63.1201	ung	-0.330227	6.7115	0.356984	1	ung	0.362426	6.7115	0.318541	0.540121
upp	882.57	1053.93	899.013	891.919	862.412	742.833	1524.9	1210.48	1446.27	upp	-0.182253	10.049	0.346022	1	upp	-0.561665	10.049	0.00372871	0.0268496
uppS	289.505	269.177	196.355	302.033	244.283	156.386	164.149	181.667	150.939	uppS	-0.104818	7.78721	0.737225	1	uppS	0.600603	7.78721	0.0484556	0.159102
uraA	127.888	126.306	131.444	124.784	139.012	160.296	73.637	66.9301	76.8419	uraA	0.137422	6.88467	0.641783	1	uraA	0.828819	6.88467	0.00611091	0.0381166
uvrA	5874.43	6737.7	6062.66	5881.84	5179.87	4890.97	6325.11	5482.53	5433.82	uvrA	-0.227153	12.4934	0.186494	1	uvrA	0.1147	12.4934	0.504599	0.717845
uvrB	403.34	445.177	494.944	422.563	394.091	465.248	397.333	443.651	461.051	uvrB	-0.0668113	8.77952	0.758411	1	uvrB	0.0473077	8.77952	0.82864	0.958099
uvrC	1121.48	1111.91	1150.54	1147.16	997.375	888.794	1256.43	763.003	883.682	uvrC	-0.15805	10.0212	0.463502	1	uvrC	0.218384	10.0212	0.310274	0.533328
valS	4334.15	4414.5	3844.34	3968.97	3637.25	3774.11	3948.78	4061.7	3614.31	valS	-0.146002	11.9508	0.385946	1	valS	0.114938	11.9508	0.495306	0.71112
vat	8.4322	2.07059	24.3415	7.08998	8.09777	15.6386	4.60231	3.82458	16.4661	vat	-0.193052	3.73108	0.869745	1	vat	0.593254	3.73108	0.59856	0.784274
whiA	136.321	134.588	173.636	161.651	139.012	152.476	237.786	183.58	137.218	whiA	0.0262482	7.36841	0.94719	1	whiA	-0.34092	7.36841	0.259355	0.483697
xseA	89.9435	80.753	107.103	73.7358	85.0266	97.7412	105.853	86.053	139.962	xseA	-0.116939	6.62813	0.738796	1	xseA	-0.23937	6.62813	0.46324	0.6792
xseB	25.2966	26.9177	17.8504	38.2859	20.2444	15.6386	19.9434	7.64916	21.9548	xseB	0.0804179	4.6365	0.909413	1	xseB	0.506402	4.6365	0.435228	0.651445
xylG	1683.63	1718.59	1556.23	1610.84	1770.71	1935.28	2153.88	2598.8	2050.03	xylG	0.100949	10.8921	0.582337	1	xylG	-0.456861	10.8921	0.0127093	0.0632077
yajL	1991.4	2062.31	1801.27	2071.69	2237.68	1236.75	1799.5	1956.27	1427.06	yajL	-0.0782046	10.8503	0.732309	1	yajL	0.174583	10.8503	0.443678	0.66091
ybbH	179.887	113.882	94.1205	164.487	112.019	122.502	47.5572	24.8598	43.9097	ybbH	0.0340652	6.71399	0.936813	1	ybbH	1.73759	6.71399	8.30758e-06	0.000224545
ybeY	70.2683	66.2589	69.779	68.0638	62.0829	53.4319	98.1827	99.439	87.8193	ybeY	-0.171292	6.28238	0.624769	1	ybeY	-0.470281	6.28238	0.142733	0.329044
ybhA	386.476	443.106	395.955	463.684	361.7	294.527	345.173	424.528	246.992	ybhA	-0.129471	8.55894	0.618573	1	ybhA	0.261765	8.55894	0.313773	0.536377
ycfH	677.387	764.048	564.723	656.532	496.663	698.524	1219.61	1237.25	1040.11	ycfH	-0.114096	9.67855	0.58298	1	ycfH	-0.804307	9.67855	0.000107798	0.00170376
ychF	406.151	494.871	426.788	486.372	384.644	396.178	687.279	581.336	513.194	ychF	-0.065684	8.9342	0.768889	1	ychF	-0.430115	8.9342	0.0560874	0.175215
ydcV	319.018	265.036	303.457	276.509	290.17	302.346	371.253	300.229	299.135	ydcV	-0.0327304	8.25908	0.897942	1	ydcV	-0.130856	8.25908	0.584095	0.770939
ydfG	286.695	304.377	296.966	302.033	360.351	256.734	332.901	393.932	288.157	ydfG	0.0500918	8.30737	0.848794	1	ydfG	-0.197131	8.30737	0.428079	0.645929
yeeN	35.1342	31.0589	55.1741	41.1219	49.9362	36.4901	56.7619	63.1055	30.1879	yeeN	0.0647963	5.57914	0.900229	1	yeeN	-0.324612	5.57914	0.462775	0.679052
yfiC	60.4308	68.3295	79.5156	52.4658	63.4325	66.464	70.5688	47.8072	96.0524	yfiC	-0.188324	6.12862	0.622652	1	yfiC	-0.0251027	6.12862	0.945448	1
yfkO	223.453	250.541	240.17	249.567	211.892	246.308	362.049	344.212	356.766	yfkO	-0.0111709	8.12221	0.968177	1	yfkO	-0.575422	8.12221	0.0134566	0.0658701
yhaM	952.838	989.742	947.696	889.083	844.867	977.412	891.315	785.951	858.983	yhaM	-0.0917508	9.82582	0.612689	1	yhaM	0.187964	9.82582	0.303647	0.531239
yheS	1087.75	1194.73	899.013	937.295	855.664	591.66	598.301	782.126	647.667	yheS	-0.415619	9.72643	0.0588414	1	yheS	0.648952	9.72643	0.00350437	0.0261426
yicI_1	32.3234	16.5647	43.8147	34.0319	14.8459	27.3675	15.341	19.1229	10.9774	yicI_1	-0.298792	4.78678	0.579816	1	yicI_1	1.01115	4.78678	0.0767486	0.215242
yicI_2	21.0805	8.28236	8.11384	5.67198	6.74814	13.0322	9.20463	13.386	5.48871	yicI_2	-0.575958	3.76217	0.472967	1	yicI_2	0.407809	3.76217	0.652103	0.829491
yicI_4	71.6737	68.3295	129.821	8.50797	53.9851	0	4.60231	9.56145	0	yicI_4	-2.10133	5.39996	0.0182368	0.829552	yicI_4	4.11711	5.39996	5.59798e-05	0.00104402
yicI_5	19.6751	18.6353	11.3594	0	16.1955	24.7611	0	0	10.9774	yicI_5	-0.26887	3.88241	0.806501	1	yicI_5	2.34908	3.88241	0.0684913	0.20116
yicI_6	4.2161	8.28236	21.096	8.50797	12.1467	3.90965	3.06821	11.4737	10.9774	yicI_6	-0.442956	3.62367	0.629851	1	yicI_6	0.437593	3.62367	0.740089	0.894138
yicI_7	0	4.14118	3.24553	2.83599	2.69926	3.90965	0	1.91229	0	yicI_7	0.448541	2.42822	1	1	yicI_7	1.50793	2.42822	0.411832	0.630161
yicI_8	0	0	50.3058	17.0159	74.2295	76.8898	9.20463	5.73687	2.74435	yicI_8	1.72291	4.96468	0.106602	1	yicI_8	1.4354	4.96468	0.228166	0.443259
yidA_1	430.042	480.377	327.799	463.684	373.847	261.947	342.105	556.476	359.51	yidA_1	-0.170786	8.65277	0.546103	1	yidA_1	-0.0251822	8.65277	0.939493	1
yidA_2	56.2147	80.753	68.1562	80.8257	70.1807	53.4319	101.251	143.422	68.6088	yidA_2	0.00189124	6.37882	1	1	yidA_2	-0.630152	6.37882	0.0959185	0.246204
yigZ	70.2683	33.1294	68.1562	42.5399	45.8873	50.8254	61.3642	61.1932	24.6992	yigZ	-0.313759	5.77556	0.490566	1	yigZ	0.201915	5.77556	0.64962	0.829491
yihN	14.0537	12.4235	37.3236	7.08998	9.4474	10.4257	6.13642	5.73687	2.74435	yihN	-1.23058	3.92666	0.0684311	1	yihN	2.02076	3.92666	0.00524626	0.0342976
yjcF	14.0537	10.353	19.4732	5.67198	5.39851	22.1547	13.8069	7.64916	10.9774	yjcF	-0.396535	3.95925	0.610836	1	yjcF	0.427698	3.95925	0.620306	0.803383
yrrK	903.651	838.589	842.216	843.707	909.649	870.549	980.293	937.022	765.675	yrrK	0.021395	9.78184	0.910931	1	yrrK	-0.0567334	9.78184	0.770829	0.916542
ysdC	472.203	511.436	443.015	487.79	481.817	403.997	667.335	619.582	644.923	ysdC	-0.0538504	9.04549	0.797445	1	ysdC	-0.438625	9.04549	0.0340012	0.122654
yugI_1	0	14.4941	6.49107	0	1.34963	1.30322	0	0	0	yugI_1	-2.67957	2.49293	0.100727	1	yugI_1	4.96179	2.49293	0.0209554	0.0888221
yugI_10	8.4322	0	4.8683	5.67198	5.39851	3.90965	3.06821	0	10.9774	yugI_10	0.0885023	2.98131	1	1	yugI_10	0.133786	2.98131	1	1
yugI_11	134.915	76.6118	55.1741	141.8	86.3762	138.141	82.8416	38.2458	57.6314	yugI_11	0.449004	6.56442	0.263555	1	yugI_11	0.572729	6.56442	0.181455	0.381097
yugI_12	1.40537	0	9.7366	0	4.04888	1.30322	0	1.91229	2.74435	yugI_12	-1.00355	2.4794	0.703263	1	yugI_12	1.31073	2.4794	0.65618	0.83137
yugI_13	0	0	0	5.67198	6.74814	19.5482	1.5341	9.56145	0	yugI_13	5.86744	3.08363	0.00091278	0.25389	yugI_13	-4.18264	3.08363	0.0730146	0.208334
yugI_14	7.02683	6.21177	3.24553	2.83599	4.04888	6.51608	0	9.56145	0	yugI_14	-0.282756	2.94721	0.886276	1	yugI_14	0.714157	2.94721	0.571184	0.760355
yugI_15	12.6483	12.4235	4.8683	15.5979	2.69926	6.51608	1.5341	5.73687	0	yugI_15	-0.269658	3.37293	0.774725	1	yugI_15	1.86756	3.37293	0.0788312	0.219433
yugI_2	11.2429	6.21177	11.3594	11.344	9.4474	7.8193	0	7.64916	0	yugI_2	-0.0357742	3.43833	1	1	yugI_2	1.81582	3.43833	0.0525269	0.16861
yugI_3	19260.5	19465.6	17400.9	19266.3	16827.2	16209.4	9706.28	10110.3	4681.87	yugI_3	-0.101806	13.8508	0.66535	1	yugI_3	1.19535	13.8508	5.46859e-07	2.16998e-05
yugI_4	5.62147	0	1.62277	0	4.04888	3.90965	0	0	0	yugI_4	0.0397384	2.36892	1	1	yugI_4	3.65779	2.36892	0.185991	0.385984
yugI_5	1.40537	4.14118	8.11384	0	6.74814	14.3354	0	0	0	yugI_5	0.627553	2.89709	0.659038	1	yugI_5	4.40315	2.89709	0.0601816	0.184907
yugI_6	18.2698	10.353	11.3594	31.1959	5.39851	32.5804	9.20463	19.1229	0	yugI_6	0.768658	4.26927	0.351352	1	yugI_6	0.438269	4.26927	0.650535	0.829491
yugI_7	0	0	4.8683	1.418	2.69926	5.21287	0	1.91229	2.74435	yugI_7	0.851752	2.42731	0.606874	1	yugI_7	0.2454	2.42731	1	1
yugI_8	1.40537	0	1.62277	0	1.34963	6.51608	0	1.91229	0	yugI_8	1.17243	2.26973	0.57379	1	yugI_8	0.568319	2.26973	1	1
yugI_9	2.81073	0	4.8683	0	2.69926	2.60643	0	1.91229	0	yugI_9	-0.540082	2.32584	1	1	yugI_9	1.73543	2.32584	0.439258	0.655373
yumC	147.563	169.788	146.049	130.456	172.752	144.657	161.081	174.018	170.15	yumC	-0.045501	7.3251	0.871642	1	yumC	-0.126354	7.3251	0.655256	0.830763
yurY	223.453	169.788	181.75	229.715	183.549	145.96	184.093	149.159	164.661	yurY	-0.0452377	7.53058	0.889372	1	yurY	0.208842	7.53058	0.472314	0.687368
yvyI	668.954	753.695	634.502	804.003	803.029	635.97	1032.45	1112.95	894.659	yvyI	0.125707	9.67663	0.52455	1	yvyI	-0.566333	9.67663	0.00398144	0.0280203
ywpJ_1	203.778	227.765	154.163	235.387	191.647	200.695	285.343	327.001	301.879	ywpJ_1	0.102491	7.90028	0.708012	1	ywpJ_1	-0.64431	7.90028	0.0139914	0.0681306
ywpJ_2	101.186	107.671	103.857	103.514	90.4251	65.1608	61.3642	38.2458	43.9097	ywpJ_2	-0.271374	6.381	0.411938	1	ywpJ_2	1.10125	6.381	0.00168549	0.015191
yxlF	476.419	488.659	420.297	649.442	461.573	444.397	892.849	661.652	708.043	yxlF	0.166864	9.18212	0.465702	1	yxlF	-0.710025	9.18212	0.00189447	0.0165103

## Sheet: Manual annot. of signif. DEG
name	function	log2FC	logCPM	PValue	FDR
arcA_1	Aerobic respiration control protein ArcA	1.05697	9.50038	1.93711e-07	8.81148e-06
atpF	ATP synthase subunit b	1.19712	9.77503	8.0238e-08	4.15678e-06
atpH	ATP synthase subunit delta	1.03103	9.22263	8.70436e-07	3.06295e-05
dck_2	Deoxyadenosine/deoxycytidine kinase	1.17819	9.92639	1.58519e-08	1.01944e-06
deoC1	deoC1 - Deoxyribose-phosphate aldolase 1	-1.34047	9.78387	1.29318e-10	1.26936e-08
dnaJ_4	chaperonin Hsp40	-1.16506	7.71336	1.20199e-05	0.000307085
dnaX_2	DNA polymerase III subunit tau	-2.00563	5.08468	0.000807786	0.00841632
dppB	Dipeptide transport system permease protein	-1.04994	11.7726	3.98932e-06	0.000120001
ffs	ncRNA	1.10232	6.91776	0.00245367	0.019983
fldH_1	phenyllactate dehydrogenase	1.85825	6.44469	6.00894e-05	0.0010673
gapN	NADP-dependent glyceraldehyde-3-phosphate	1.04005	10.6877	3.46347e-09	2.69141e-07
hslO	33 kDa chaperonin	1.42555	7.80102	1.41805e-07	6.78118e-06
infA	Translation initiation factor IF-1	-1.09007	10.9924	5.79941e-05	0.00105009
lplA	Lipoate-protein ligase A	-1.33841	12.1773	1.49066e-10	1.39004e-08
murR_2	HTH-type transcriptional regulator MurR	-2.42888	4.26138	0.00181081	0.0159082
nusA_3	Transcription termination/antitermination protein	8.31719	4.54994	1.29325e-08	8.61395e-07
parA_1_2	plasmid partition protein	-2.41371	11.228	2.76013e-12	4.67968e-10
parA_1_3	plasmid partition protein	-2.39579	11.2368	9.323e-13	1.73874e-10
parA_2_3	plasmid partition protein	1.10322	8.71965	7.42392e-05	0.00125869
pbuG	Guanine/hypoxanthine permease	-2.44547	5.14723	0.000327364	0.00429953
pflA	Pyruvate formate-lyase 1-activating enzyme	-1.12799	9.07083	6.23063e-07	2.37146e-05
pstB3_2	Phosphate import ATP-binding protein PstB	-2.39862	4.20963	0.000371585	0.00474662
ptsG_2	PTS system glucose-specific EIICB component	-1.57139	6.54591	0.0019932	0.0172898
ptsG_3	PTS system glucose-specific EIICB component	-2.36763	6.6672	2.5205e-08	1.46898e-06
ptsH	Phosphocarrier protein HPr - sugar transport	1.96103	10.0017	5.36029e-17	2.07488e-14
recR	recombination protein	-1.71315	9.05807	3.36993e-09	2.69141e-07
rnmV	Ribonuclease M5	-1.83933	5.5721	6.48128e-05	0.00112968
rpe_1	Ribulose-phosphate 3-epimerase	-2.6228	4.30031	0.000222888	0.00317317
rplA_2	50S ribosomal protein L1	-2.00555	8.2932	1.6543e-08	1.02842e-06
rplS	50S ribosomal protein L19	1.06729	6.8709	0.000706135	0.00779256
rplT	50S ribosomal protein L20	1.70352	7.44991	8.57884e-09	6.11506e-07
rplX	50S ribosomal protein L24	1.09352	9.46449	2.25129e-06	7.11635e-05
rpsG	30S ribosomal protein S7	1.1369	9.2444	5.69834e-07	2.21404e-05
rpsO	30S ribosomal protein S15	1.34147	5.41784	0.00427954	0.0296704
rpsP	30S ribosomal protein S16	1.88556	6.82245	8.8529e-09	6.11506e-07
rpsR	30S ribosomal protein S18	1.37064	6.68762	7.88252e-05	0.00131258
rpsS	30S ribosomal protein S19	1.06819	8.44561	0.00022569	0.00318872
rpsT	30S ribosomal protein S20	1.1797	8.30013	0.000744388	0.00793304
ruvB	Holliday junction ATP-dependent DNA helicase	-2.62705	4.37471	0.000915234	0.00943045
SMSRO_SF000190	hypothetical protein	-2.72337	3.52959	0.00529925	0.0343578
SMSRO_SF000290	ABC transporter permease	-2.82821	5.26979	1.37719e-05	0.000335386
SMSRO_SF000420	hypothetical protein	-2.57062	3.52837	0.00446302	0.0307141
SMSRO_SF000470	Calcium-transporting ATPase 1	-2.12254	6.12773	7.64314e-06	0.000209624
SMSRO_SF000650	hypothetical protein	-2.41639	5.39323	0.00392415	0.0277218
SMSRO_SF000660	putative adhesin P123	-1.5096	7.21237	1.76419e-05	0.000411277
SMSRO_SF000930	hypothetical protein	-1.03954	5.54684	0.00865973	0.0482101
SMSRO_SF001090	IS30 family transposase	-5.13379	3.09158	0.00119789	0.0117583
SMSRO_SF001360	ABC-2 family transporter protein	-2.87024	4.88867	1.65424e-05	0.000395532
SMSRO_SF001370	ABC-2 family transporter	-1.63493	5.35011	0.00214112	0.0181509
SMSRO_SF001700	putative adhesin P123	-3.06674	7.30633	1.60031e-14	3.73073e-12
SMSRO_SF001790	hypothetical protein	-1.94262	8.42579	4.04593e-12	6.28805e-10
SMSRO_SF001920	plectrovirus spv1-r8a2b orf 5 transmembrane protein	-3.85735	3.9208	0.000435744	0.00541774
SMSRO_SF002350	tRNA Ser	1.5747	6.07865	0.000578237	0.00674008
SMSRO_SF002900	hypothetical protein	-2.32917	3.83681	0.00788202	0.044954
SMSRO_SF002980	hypothetical protein	1.16496	9.4419	8.41843e-05	0.00135348
SMSRO_SF003230	hypothetical protein	-2.027	4.48519	0.00756186	0.0436621
SMSRO_SF003310	tRNA Asn	2.17247	4.68361	0.00356381	0.0262708
SMSRO_SF003360	tRNA Leu	1.16504	5.7479	0.00181686	0.0159082
SMSRO_SF003680	DUF3688 domain-containing protein	-7.28359	4.55322	2.16582e-06	6.96425e-05
SMSRO_SF003710	hypothetical protein	-2.64297	3.6076	0.00681381	0.04073
SMSRO_SF003720	hypothetical protein	-3.07585	5.65701	1.43458e-06	4.77766e-05
SMSRO_SF003870	hypothetical protein	-4.90313	2.72383	0.00873363	0.048333
SMSRO_SF004290	putative adhesin P123	5.9752	3.17997	0.00679416	0.04073
SMSRO_SF004360	translocase subunit secE	-1.11369	7.76277	0.00101871	0.0102697
SMSRO_SF004870	hypothetical protein	-4.77351	2.99277	0.00666494	0.0404889
SMSRO_SF004880	hypothetical protein	-3.53389	3.36249	0.00333792	0.0250709
SMSRO_SF004890	hypothetical protein	-4.81003	2.99876	0.00542496	0.0345309
SMSRO_SF004920	DUF3627 domain-containing protein	-5.24226	3.23042	0.00110868	0.0111166
SMSRO_SF005130	tRNA Ala	1.96962	4.22231	0.00702029	0.0412854
SMSRO_SF005670	hypothetical protein	0.995945	6.2177	0.00675868	0.04073
SMSRO_SF005750	Ribosome maturation factor RimM	1.23451	5.76985	0.00312484	0.023787
SMSRO_SF005970	hypothetical protein	-3.39748	4.49054	6.71887e-05	0.00116025
SMSRO_SF006080	trypsin-like serine protease	1.42407	10.0357	1.74765e-09	1.48153e-07
SMSRO_SF006450	hypothetical protein	-1.85406	4.47534	0.00690527	0.0411448
SMSRO_SF006490	dUTPase	2.0273	5.94423	1.25023e-05	0.000315091
SMSRO_SF006820	hypothetical protein	-1.17057	7.75723	3.56881e-05	0.000739085
SMSRO_SF006930	hypothetical protein	-6.81328	4.15544	7.55834e-07	2.81926e-05
SMSRO_SF006940	hypothetical protein	-4.04532	3.39625	0.000627299	0.00717737
SMSRO_SF006950	hypothetical protein	-3.51938	3.42385	0.00491453	0.0326178
SMSRO_SF006980	Acetyltransferase (GNAT) family	1.14712	7.88854	0.000499018	0.00601335
SMSRO_SF007140	ribosomal-processing cysteine protease Prp	1.17171	7.62168	1.07274e-05	0.00027787
SMSRO_SF007280	hypothetical protein	-1.22182	11.0031	5.10482e-07	2.11567e-05
SMSRO_SF007330	hypothetical protein	-3.49273	3.07174	0.00845781	0.0473688
SMSRO_SF007950	hypothetical protein	-4.98091	3.06884	0.00414596	0.0290685
SMSRO_SF008150	DEAD/DEAH box helicase	-2.25462	5.67827	3.53462e-05	0.000739085
SMSRO_SF008230	ATP-dependent helicase HepA	-1.76672	4.78844	0.00458863	0.0311193
SMSRO_SF008570	hypothetical protein	-2.99694	3.24196	0.00763142	0.0439278
SMSRO_SF008670	p54	-5.53349	3.33245	0.000741306	0.00793304
SMSRO_SF008750	putative adhesin P123	-2.72859	4.74479	5.86051e-05	0.00105095
SMSRO_SF008760	hypothetical protein	-5.03275	2.96904	0.00621687	0.0383923
SMSRO_SF008900	hypothetical protein	-2.95245	3.32393	0.00630402	0.0386743
SMSRO_SF008930	hypothetical protein	-5.02768	2.8003	0.00326663	0.0247653
SMSRO_SF009320	hypothetical protein	-3.45602	3.31224	0.00246534	0.0199907
SMSRO_SF009510	hypothetical protein	-3.59368	4.0161	5.41776e-05	0.00102062
SMSRO_SF009540	hypothetical protein	-2.04448	6.32193	1.4079e-07	6.78118e-06
SMSRO_SF009920	hypothetical protein	-3.27965	3.12496	0.00895468	0.0491191
SMSRO_SF010110	tRNA Leu	1.93102	4.36841	0.00615419	0.0382586
SMSRO_SF010120	tRNA Gly	1.65049	5.06578	0.00127728	0.0123426
SMSRO_SF010290	hypothetical protein	-2.80513	4.3528	0.000124621	0.00190507
SMSRO_SF010540	hypothetical protein	-5.30285	3.07449	0.00143555	0.0134538
SMSRO_SF010720	chromate transporter	-1.89626	4.45912	0.00452107	0.0308649
SMSRO_SF010910	hypothetical protein	-1.44811	5.44098	0.00279867	0.0216427
SMSRO_SF011050	putative transposase	-4.92232	2.64889	0.00694026	0.0412216
SMSRO_SF011260	terminase-like family	-3.86725	5.4379	0.00036428	0.00468539
SMSRO_SF011500	hypothetical protein	-3.24815	5.48298	0.000220555	0.00316412
SMSRO_SF012060	hypothetical protein	1.07549	5.91863	0.00390283	0.027676
SMSRO_SF012140	hypothetical protein	1.39443	6.76071	0.000499769	0.00601335
SMSRO_SF012150	hypothetical protein	1.35235	7.71172	4.27642e-06	0.000124618
SMSRO_SF012410	hypothetical protein	1.72123	7.66069	8.04168e-07	2.94073e-05
SMSRO_SF012520	IS5 family transposase	-3.4152	3.18893	0.00482083	0.0323869
SMSRO_SF012530	Sulfite exporter TauE/SafE	-1.25883	5.79626	0.00370498	0.0267821
SMSRO_SF012800	hypothetical protein	-2.33378	6.14633	1.25354e-06	4.25066e-05
SMSRO_SF013240	hypothetical protein	-1.7905	4.33568	0.00534183	0.0343578
SMSRO_SF013270	hypothetical protein	-4.22092	3.67049	0.000290003	0.00386325
SMSRO_SF013470	hypothetical protein	-5.06572	5.74892	3.79772e-11	4.72183e-09
SMSRO_SF013590	DUF3883 domain-containing protein	-2.93344	3.91669	0.000170073	0.00251735
SMSRO_SF013820	DUF3688 domain-containing protein	-6.5947	3.69532	0.00334727	0.0250709
SMSRO_SF013850	hypothetical protein	-2.99263	3.88679	0.00787064	0.044954
SMSRO_SF013860	hypothetical protein	-5.85979	4.05511	0.000717768	0.00787434
SMSRO_SF014200	hypothetical protein	-2.49544	4.70883	0.00354686	0.0262496
SMSRO_SF014400	hypothetical protein	-2.71517	4.88051	5.18898e-05	0.000997675
SMSRO_SF014470	hypothetical protein	1.2455	10.0718	8.57564e-07	3.06295e-05
SMSRO_SF014630	putative ABC transporter ATP-binding protein YbbL	-3.10003	4.17736	5.32826e-05	0.001014
SMSRO_SF014910	hypothetical protein	-1.2958	10.5367	6.97512e-09	5.20344e-07
SMSRO_SF015200	DUF2649 domain-containing protein	-5.7753	3.1325	0.00115905	0.0114371
SMSRO_SF015710	hypothetical protein	-3.09382	3.26283	0.00624892	0.0384628
SMSRO_SF015750	hypothetical protein	1.5671	7.44908	4.20345e-06	0.000124435
SMSRO_SF015900	multidrug transporter matE	-2.6746	3.48823	0.00648736	0.0396686
SMSRO_SF015930	amino acid permease	-5.36373	4.35913	1.75285e-08	1.05454e-06
SMSRO_SF016070	hypothetical protein	-1.65207	6.82397	0.00596054	0.0374289
SMSRO_SF016100	hypothetical protein	-4.15409	3.6153	0.00026061	0.00354773
SMSRO_SF016320	Glycosyl hydrolase family 85	-3.04808	5.13011	6.8687e-08	3.76769e-06
SMSRO_SF016340	Endo-beta-N-acetylglucosaminidase D	-3.54659	3.2074	0.0053425	0.0343578
SMSRO_SF016430	hypothetical protein	-5.11685	3.05843	0.00703954	0.0412854
SMSRO_SF016470	hypothetical protein	-3.2037	4.72552	4.75465e-05	0.000943343
SMSRO_SF016480	hypothetical protein	-3.51072	4.59698	0.00574445	0.0362955
SMSRO_SF016980	hypothetical protein	-6.51271	4.23826	0.00221614	0.0184513
SMSRO_SF016990	hypothetical protein	-3.32356	3.52702	0.00210069	0.0178894
SMSRO_SF017000	hypothetical protein	-2.11345	4.06868	0.0037012	0.0267821
SMSRO_SF017010	hypothetical protein	-1.99867	4.84617	0.00387102	0.0276607
SMSRO_SF017600	hypothetical protein	1.21171	5.29262	0.00878817	0.048491
SMSRO_SF018420	DUF3688 domain-containing protein	-3.87647	3.53361	0.00100576	0.0101942
SMSRO_SF018460	hypothetical protein	-2.90307	3.64222	0.00256724	0.0202861
SMSRO_SF018520	aldo/keto reductase pseudogene	1.0454	7.73929	0.000130756	0.0019826
SMSRO_SF018670	hypothetical protein	1.8592	3.8374	0.0052358	0.0342976
SMSRO_SF018770	hypothetical protein	-1.47012	6.1784	0.000974966	0.00999073
SMSRO_SF018810	hypothetical protein	1.01557	10.5238	2.36245e-05	0.000518348
SMSRO_SF018820	RIP2	1.25667	10.9392	9.5464e-11	1.0473e-08
SMSRO_SF018830	p18	-5.42717	3.52073	0.000482886	0.00592489
SMSRO_SF018840	hypothetical protein	-1.64221	9.37728	6.56229e-12	9.41436e-10
SMSRO_SF018860	hypothetical protein	-2.15497	7.26032	7.73328e-08	4.12073e-06
SMSRO_SF018880	hypothetical protein	-1.50967	7.43016	2.95481e-06	9.18452e-05
SMSRO_SF019050	tRNA Phe	1.82728	7.03085	1.34872e-05	0.000335383
SMSRO_SF019060	tRNA Asp	1.26046	7.54593	0.000729904	0.00791437
SMSRO_SF019070	tRNA Met	1.16957	5.9922	0.00243186	0.0198922
SMSRO_SF019090	tRNA Met	1.66739	5.38743	0.000113708	0.00176721
SMSRO_SF019140	tRNA Cys	1.60599	4.56614	0.00741305	0.0430696
SMSRO_SF019160	Asp23/Gls24 family envelope stress response protein	1.79866	7.67498	2.97968e-07	1.28147e-05
SMSRO_SF019880	terminase-like family	-6.39178	4.08048	0.00443243	0.0306166
SMSRO_SF020080	DUF3137 domain-containing protein	-1.39247	6.88144	0.00218167	0.0183079
SMSRO_SF020430	hypothetical protein	-2.43306	3.88015	0.000999351	0.0101846
SMSRO_SF020760	hypothetical protein	-1.22522	5.25616	0.00541029	0.0345309
SMSRO_SF021140	DUF3688 domain-containing protein	-3.09359	4.42181	0.00249283	0.0200393
SMSRO_SF021210	hypothetical protein	-3.81926	3.30293	0.0017976	0.0158887
SMSRO_SF021230	hypothetical protein	-2.50259	6	3.90468e-08	2.20674e-06
SMSRO_SF021240	hypothetical protein	-4.32951	3.66356	0.000647047	0.00731359
SMSRO_SF021640	DUF3688 domain-containing protein	-5.12849	2.76603	0.00485645	0.0324634
SMSRO_SF021680	hypothetical protein	-2.36672	3.95924	0.00482764	0.0323869
SMSRO_SF021790	ComEC family competence protein	-2.06542	4.32878	0.00148871	0.0137448
SMSRO_SF022530	hypothetical protein	-2.47314	4.98315	4.83685e-05	0.00094955
SMSRO_SF022990	LemA histidine kinase	-1.51656	11.9307	1.85375e-07	8.64312e-06
SMSRO_SF023060	hypothetical protein	1.68557	6.49973	0.000407236	0.00513172
SMSRO_SF023180	hypothetical protein	-1.09473	7.56241	0.00202928	0.0174405
SMSRO_SF023280	hypothetical protein	-4.409	4.06764	5.71206e-05	0.00105009
SMSRO_SF023290	hypothetical protein	-3.41384	4.14283	0.000112456	0.00176244
SMSRO_SF023310	hypothetical protein	-2.96071	3.77393	0.000737204	0.00793304
SMSRO_SF023540	hypothetical protein	-2.35744	4.80874	0.000417818	0.00522973
SMSRO_SF023900	hypothetical protein	-1.04584	7.07144	0.00809823	0.0460463
SMSRO_SF023920	hypothetical protein	-3.49443	3.07278	0.00378289	0.027135
SMSRO_SF024030	hypothetical protein	1.07244	11.0403	0.00525958	0.0342976
SMSRO_SF024240	hypothetical protein	-1.78987	5.4155	0.000548168	0.00642977
SMSRO_SF024340	hypothetical protein	-2.52737	4.15735	0.00388749	0.0276724
SMSRO_SF024360	hypothetical protein	-2.3282	4.21971	0.000612717	0.0070538
SMSRO_SF025170	putative transposase	1.30674	8.79965	3.60626e-05	0.000739085
SMSRO_SF025250	putative terminase	-1.63309	7.19834	2.46463e-07	1.09441e-05
SMSRO_SF025410	hypothetical protein	-1.16385	7.41957	0.00051078	0.00609985
SMSRO_SF026300	putative phage terminase	-1.18505	8.70683	6.9618e-06	0.000193787
SMSRO_SF026640	hypothetical protein	-1.69706	6.90741	1.68588e-05	0.000397995
SMSRO_SF026770	hypothetical protein	-1.58226	7.36907	1.92381e-05	0.000439323
SMSRO_SF027800	hypothetical protein	-6.24899	3.72663	0.000272633	0.0036845
SMSRO_SF027850	hypothetical protein	-2.29917	5.52979	7.99141e-05	0.00131894
SMSRO_SF028560	hypothetical protein	-1.5802	7.39779	3.02332e-07	1.28147e-05
SMSRO_SF028940	hypothetical protein	-3.89379	3.38104	0.00172972	0.015413
SMSRO_SF029850	hypothetical protein	-1.32379	5.46818	0.00223333	0.0185118
SMSRO_SF029930	Asp-tRNA(Asn)/Glu-tRNA(Gln) amidotransferase subunit GatB	4.5254	4.49444	5.35232e-07	2.16998e-05
SMSRO_SF030680	DUF3688 domain-containing protein	-5.87751	3.40362	0.000749262	0.00793962
SMSRO_SF030770	hypothetical protein	-2.68306	3.86648	0.00854853	0.0477336
SMSRO_SF030790	plectrovirus spv1-c74 orf5 transmembrane protein	-3.70335	6.55205	1.95517e-05	0.000439323
SMSRO_SF030800	hypothetical protein	-1.8798	7.73136	3.96537e-05	0.000795205
SMSRO_SF030820	DUF3688 domain-containing protein	-1.63712	6.60081	0.000635396	0.0072257
SMSRO_SF030910	hypothetical protein	-3.41585	6.55403	3.74322e-06	0.000114444
SMSRO_SF030920	hypothetical protein	-1.63732	7.70155	0.000294115	0.00389025
SMSRO_SF030940	DUF3688 domain-containing protein	-1.61233	6.63875	0.00237526	0.0195148
SMSRO_SF030980	Plectrovirus spv1-c74 ORF 12 transmembrane protein	-1.90467	3.88254	0.00532284	0.0343578
SMSRO_SF031010	hypothetical protein	-2.58014	4.15036	0.0021891	0.0183079
SMSRO_SF031030	hypothetical protein	-1.40804	7.77704	0.00206572	0.0176724
SMSRO_SF031040	DUF3688 domain-containing protein	-1.36188	7.15295	1.93595e-05	0.000439323
SMSRO_SF031070	DUF3688 domain-containing protein	2.24587	5.73732	0.00165865	0.0150897
SMSRO_SF031080	DUF3688 domain-containing protein	-1.50895	6.65185	0.00304088	0.0232428
SMSRO_SFP00240_1	putative adhesin	5.94714	4.85173	1.08441e-15	3.3707e-13
SMSRO_SFP00240_2	putative adhesin	8.38328	4.6961	5.56267e-17	2.07488e-14
SMSRO_SFP00260_1	hypothetical protein	7.56892	3.97655	1.02131e-10	1.05819e-08
SMSRO_SFP00260_2	hypothetical protein	7.66369	4.05201	1.34287e-11	1.78889e-09
SMSRO_SFP00270_1	hypothetical protein	2.2469	4.47948	4.97307e-05	0.000966122
SMSRO_SFP00280_1	hypothetical protein	3.65635	5.65252	2.03954e-15	5.43392e-13
SMSRO_SFP00280_2	hypothetical protein	3.57267	5.47395	4.65284e-14	9.64171e-12
SMSRO_SFP00290_1	Spaid	6.81926	9.96272	5.107e-124	9.52456e-121
SMSRO_SFP00290_2	Spaid	7.60805	9.90677	2.99554e-117	2.79334e-114
SMSRO_SFP00300_1	hypothetical protein	7.82505	4.14978	8.87711e-11	1.03474e-08
SMSRO_SFP00300_2	hypothetical protein	7.35348	3.84381	1.06103e-09	9.42298e-08
SMSRO_SFP00400_2	hypothetical protein	1.41115	5.75922	0.000722878	0.00788402
SMSRO_SFP00420_2	hypothetical protein	-1.46106	6.22222	0.00679038	0.04073
soj_2	chromosome partitioning protein	1.19489	6.07601	0.00263617	0.0205521
soj_3	chromosome partitioning protein	-3.56215	9.46689	2.54956e-18	1.58498e-15
tadA_2	tRNA-specific adenosine deaminase	1.01536	8.27816	2.995e-05	0.000634736
trmK	tRNA (Adenine(22)-N(1))-methyltransferase	1.34257	6.27969	6.11324e-05	0.00107558
tsaE	N6-L-threonylcarbamoyladenine synthase	-1.28912	6.8308	7.79246e-05	0.00130927
ulaA	Ascorbate-specific permease IIC component	-1.80378	5.64806	3.91023e-05	0.000792672
ybbH	transcriptional regulator	-1.73759	6.71399	8.30758e-06	0.000224545
yicI_4	Alpha-xylosidase	-4.11711	5.39996	5.59798e-05	0.00104402
yihN	transmembrane transporter	-2.02076	3.92666	0.00524626	0.0342976
yugI_3	general stress protein	-1.19535	13.8508	5.46859e-07	2.16998e-05
ywpJ_2	putative phosphatase	-1.10125	6.381	0.00168549	0.015191
